# Supplementary material for: Differential Expression of Maize and Teosinte microRNAs under Submergence, Drought, and Alternated Stress
Source: Plants (Basel). 2020 Oct 15;9(10):1367. doi: 10.3390/plants9101367 (PMC7650716; doi:10.3390/plants9101367)
Supplement: Supplementary file 1 [file plants-09-01367-s001.zip]

Archive with 24 entries (21 files):
- Supplementary Materials_proof 2/
- Supplementary Materials_proof 2/Table S1.xlsx
- __MACOSX/
- __MACOSX/Supplementary Materials_proof 2/
- __MACOSX/Supplementary Materials_proof 2/._Table S1.xlsx
- Supplementary Materials_proof 2/.DS_Store
- __MACOSX/Supplementary Materials_proof 2/._.DS_Store
- Supplementary Materials_proof 2/Table S6.xlsx
- __MACOSX/Supplementary Materials_proof 2/._Table S6.xlsx
- Supplementary Materials_proof 2/Table S5.xlsx
- __MACOSX/Supplementary Materials_proof 2/._Table S5.xlsx
- Supplementary Materials_proof 2/Table S4.xlsx
- __MACOSX/Supplementary Materials_proof 2/._Table S4.xlsx
- Supplementary Materials_proof 2/Figure S1.pdf
- __MACOSX/Supplementary Materials_proof 2/._Figure S1.pdf
- Supplementary Materials_proof 2/Table S7.docx
- __MACOSX/Supplementary Materials_proof 2/._Table S7.docx
- Supplementary Materials_proof 2/Figure S2.pdf
- __MACOSX/Supplementary Materials_proof 2/._Figure S2.pdf
- Supplementary Materials_proof 2/Table S3.xlsx
- __MACOSX/Supplementary Materials_proof 2/._Table S3.xlsx
- Supplementary Materials_proof 2/Table S2.xlsx
- __MACOSX/Supplementary Materials_proof 2/._Table S2.xlsx
- __MACOSX/._Supplementary Materials_proof 2
