# Supplementary material for: Differential Expression of Maize and Teosinte microRNAs under Submergence, Drought, and Alternated Stress
Source: Plants (Basel). 2020 Oct 15;9(10):1367. doi: 10.3390/plants9101367 (PMC7650716; doi:10.3390/plants9101367)
Supplement: Supplementary file 1 [file plants-09-01367-s001.zip › Supplementary Materials_proof 2/Table S1.xlsx]

## Sheet: Suppl. Table S1
Table S1. Known miRNA sequences expressed in maize and teosinte libraries. Positional variants of mature miRNAs are represented as super (containing additional external bases matching to the precursor), sub (missing external bases matching to mature sequence) and sub/super (containing additional and missing bases). Fold change values of miRNA sequences are shown in orange for upregulation (FC ≥ 1…
													F O L D C H A N G E ( F C )
					CLEAN READS								QUANTILE NORMALIZATION						TPM NORMALIZATION						snRNA U6-BASED NORMALIZATION
Small RNA sequence	Length	Name	Resource	Match type	Maize- CONTROL	Maize- SUBMERGENCE	Maize- DROUGHT	Teosinte- CONTROL	Teosinte- SUBMERGENCE	Teosinte- DROUGHT	Teosinte- DROUGHT- SUBMERGENCE	Teosinte- SUBMERGENCE-DROUGHT	Log2 Maize SUBMERGENCE/CONTROL	Log2 Maize DROUGHT/ CONTROL	Log2 Teosinte SUBMERGENCE/ CONTROL	Log2 Teosinte DROUGHT/ CONTROL	Log2 Teosinte DROUGHT-SUBMERGENCE/ CONTROL	Log2 Teosinte SUBMERGENCE-DROUGHT/ CONTROL	Log2 Maize SUBMERGENCE/CONTROL	Log2 Maize DROUGHT/ CONTROL	Log2 Teosinte SUBMERGENCE/ CONTROL	Log2 Teosinte DROUGHT/ CONTROL	Log2 Teosinte DROUGHT-SUBMERGENCE/ CONTROL	Log2 Teosinte SUBMERGENCE-DROUGHT/ CONTROL	Log2 Maize SUBMERGENCE/CONTROL	Log2 Maize DROUGHT/ CONTROL	Log2 Teosinte SUBMERGENCE/ CONTROL	Log2 Teosinte DROUGHT/ CONTROL	Log2 Teosinte DROUGHT-SUBMERGENCE/ CONTROL	Log2 Teosinte SUBMERGENCE-DROUGHT/ CONTROL
AACCAGGCTCTGATACCATGA	21	MIR1511	Lotus japonicus	Precursor	1	60	65	1	1	1	1	1	5.89482	5.46761	0	0	0	0	5.18729	5.02458	-0.470061	-0.507812	0.267166	-1.14171	4.76213	4.53989	0.141807	-0.594142	-0.81697	-0.821319
GCTCACCCTCTATCTGTCAGT	21	MIR156b	Zea mays	Mature 3'	162	167	387	23	6	73	67	59	0.269416	0.913511	-1.52112	1.39945	2.013	0.421551	-0.675745	0.258551	-2.40866	1.15845	1.80969	0.21737	-1.1009	-0.226135	-1.79679	1.07212	0.725557	0.537762
GATTGACAGAAGAGAGTGAGCAC	23	MIR156d	Zea mays	Precursor	69	20	39	63	38	127	62	140	-1.74042	-1.31034	-0.404133	0.53824	0.348392	0.0238826	-2.5062	-1.82091	-1.19941	0.503592	0.244082	0.010292	-2.93135	-2.3056	-0.587545	0.417263	-0.840054	0.330684
GCTCACTTCTCTTTCTGTCAGC	22	MIR156d//MIR156f//MIR156g	Zea mays	Mature 3'	212	31	99	131	76	252	56	451	-2.53829	-1.41163	-0.341113	0.685307	-0.721499	0.872192	-3.49332	-2.09635	-1.25556	0.436044	-0.958902	0.64185	-3.91848	-2.58104	-0.643688	0.349715	-2.04304	0.962241
TGCTCACTTCTCTTTCTGTCAGC	23	MIR156d//MIR156f//MIR156g	Zea mays	Mature 3' super	641	58	74	110	19	225	44	397	-3.30239	-3.49281	-2.10512	0.677259	-0.966597	0.877302	-4.1858	-4.11252	-3.00349	0.524609	-1.05476	0.709924	-4.61096	-4.5972	-2.39162	0.43828	-2.1389	1.03032
TGCTCACTGCTCTCTCTGTCATC	23	MIR156e	Zea mays	Mature 3' super	117	7	28	7	8	19	5	53	-4.02354	-2.47272	0.625604	1.05063	0.137504	1.926	-4.78261	-3.0608	-0.277416	0.93276	-0.218261	1.77885	-5.20777	-3.54548	0.334452	0.846431	-1.3024	2.09925
GCTCACTTCTCTTTCTGTCAGCT	23	MIR156f//MIR156g	Zea mays	Mature 3' super	62	7	13	6	2	9	1	21	-3.22045	-2.73891	-1.35908	0.225881	-2.56071	0.872244	-3.86644	-3.25155	-2.05502	0.0771501	-2.3178	0.665644	-4.2916	-3.73623	-1.44316	-0.00917943	-3.40193	0.986036
TGCTCGCTTCTCTTTCTGTCAGC	23	MIR156k	Zea mays	Mature 3' super	89	4	10	43	13	44	8	90	-4.40062	-3.56237	-1.39108	-0.327704	-1.9293	0	-5.19533	-4.15159	-2.19589	-0.474646	-2.1591	-0.0761227	-5.62049	-4.63628	-1.58402	-0.560975	-3.24323	0.244269
ATTGACAGAAGAGAGCGAGCAC	22	MIR156k	Zea mays	Mature 5' super	162	22	23	16	8	33	6	77	-2.67563	-3.1302	-0.594361	0.704757	-0.891747	1.30686	-3.60002	-3.81408	-1.47006	0.536582	-1.14787	1.12508	-4.02518	-4.29876	-0.858193	0.450252	-2.23201	1.44547
TTGACAGAAGAGAGCGAGCAC	21	MIR156k	Zea mays	Mature 5' super	53	24	31	26	24	94	18	131	-1.04103	-1.21009	0.370153	1.52083	-0.0581811	1.31621	-1.86256	-1.77151	-0.585538	1.34634	-0.263349	1.19127	-2.28772	-2.2562	0.0263301	1.26001	-1.34748	1.51166
TTGACAGAAGAGAGTGAGCAC	21	MIR156d//MIR156b	Zea mays	Mature 5' super	448	180	475	231	294	1255	124	1182	-0.84644	-0.0437613	1.08769	2.12743	-0.438573	1.57901	-2.0351	-0.91336	-0.122137	1.93391	-0.630387	1.21355	-2.46026	-1.39805	0.489731	1.84758	-1.71452	1.53395
TTTGGATTGAAGGGAGCTCTA	21	MIR159	Asparagus officinalis	Mature 3'	54	718	1238	34	13	70	8	89	3.83467	3.77331	-1.05004	0.672425	-1.58907	0.308753	3.01335	3.52112	-1.85708	0.534008	-1.8203	0.24656	2.58819	3.03643	-1.24522	0.447678	-2.90443	0.566951
AGGGTCGTTCCGAAGGGCTGGTTC	24	MIR159a	Zea mays	Precursor	884	1863	985	232	199	212	87	217	1.71392	-0.309439	0.404901	-0.473172	-1.02445	-1.06419	0.35591	-0.841711	-0.691417	-0.637873	-1.14787	-1.23814	-0.0692492	-1.3264	-0.079549	-0.724202	-2.23201	-0.917749
AGGGTCGTTCCGAAGGGCTGGTT	23	MIR159a	Zea mays	Precursor	38	104	33	27	29	14	21	32	1.46781	-0.66335	0.599913	-1.29956	0.0498485	-0.696219	0.732913	-1.20132	-0.366967	-1.45535	-0.0954042	-0.896599	0.307754	-1.68601	0.244901	-1.54167	-1.17954	-0.576207
TGGATTGAAGGGAGCTCTGCATCC	24	MIR159a	Zea mays	Precursor	56	443	343	46	30	27	27	55	2.9542	2.17544	-0.221888	-1.19741	-0.438414	-0.778904	2.26421	1.61692	-1.08673	-1.27649	-0.501509	-0.883913	1.83905	1.13224	-0.474864	-1.36282	-1.58564	-0.563522
TTTGGATTGAAGGGAGCTCTGCAT	24	MIR159a//MIR159b	Zea mays	Precursor	374	371	513	481	541	401	219	870	0.404901	0.297227	0.661792	-0.954181	-0.790185	-0.314149	-0.731219	-0.541868	-0.300469	-0.770247	-0.86794	-0.286733	-1.15638	-1.02655	0.311399	-0.856577	-1.95208	0.0336591
TTGGATTGAAGGGAGCTCTGCATC	24	MIR159a//MIR159b	Zea mays	Precursor	53	131	70	90	118	42	48	176	1.3648	-0.18549	0.885829	-1.41834	-0.497694	0.0277922	0.585903	-0.596426	-0.0792708	-1.60735	-0.639725	-0.174133	0.160744	-1.08111	0.532597	-1.69368	-1.72386	0.146259
TGGATTGAAGGGAGCTCTGCATC	23	MIR159a//MIR159b	Zea mays	Precursor	1190	914	704	103	71	80	49	217	0.446546	-1.05742	-0.0877288	-0.704702	-0.674954	0.165979	-1.1003	-1.7551	-1.00681	-0.872385	-0.804625	-0.0666604	-1.52545	-2.23979	-0.394946	-0.958714	-1.88876	0.253731
TTTGGATTGAAGGGAGCTCTGCATC	25	MIR159a//MIR159b	Zea mays	Precursor	63	336	135	115	127	57	73	252	2.45303	0.61557	0.614938	-1.29908	-0.23615	0.148888	1.69544	0.101747	-0.326866	-1.52041	-0.3885	-0.0099212	1.27028	-0.382939	0.285002	-1.60674	-1.47264	0.31047
TTGGATTGAAGGGAGCTCTGCAT	23	MIR159a//MIR159b	Zea mays	Precursor	71	35	85	48	40	52	19	109	-0.909726	-0.24055	0.0756643	-0.280901	-1.03937	0.0192913	-1.74006	-0.738145	-0.733095	-0.392335	-1.06987	0.0415108	-2.16522	-1.22283	-0.121227	-0.478665	-2.154	0.361902
TTTGGATTGAAGGGAGCT	18	MIR159a//MIR159b//MIR159f//MIR159j//MIR159k	Zea mays	Precursor	381	544	935	182	58	310	31	383	1.01809	0.78094	-1.07215	0.506929	-2.08453	0.172715	-0.205784	0.297387	-2.11987	0.260517	-2.28643	-0.0683051	-0.630943	-0.187299	-1.50801	0.174188	-3.37057	0.252087
GGATTGAAGGGAGCTCTG	18	MIR159a//MIR159b//MIR159f//MIR159j//MIR159k	Zea mays	Precursor	132	9	103	22	7	56	2	79	-3.848	-0.717537	-1.20436	1.10813	-2.97303	0.883104	-4.59407	-1.35568	-2.12214	0.840111	-3.19227	0.702638	-5.01923	-1.84037	-1.51027	0.753781	-4.2764	1.02303
CTTTGGATTGAAGGGAGCTCTG	22	MIR159a//MIR159f	Zea mays	Mature 3' super	64	8	148	12	15	25	6	43	-3.06817	0.744161	0.764784	0.711202	-0.377235	0.866322	-3.7196	0.211665	-0.148133	0.551081	-0.732834	0.699591	-4.14476	-0.273021	0.463735	0.464752	-1.81697	1.01998
TTTGGATTGAAGGGAGCTCTGCA	23	MIR159a//MIR159b	Zea mays	Mature 3' super	131	71	165	48	35	58	30	117	-0.869194	-0.0247118	-0.175087	-0.138328	-0.425149	0.0956833	-1.60328	-0.664889	-0.92574	-0.234794	-0.410906	0.143691	-2.02843	-1.14958	-0.313872	-0.321123	-1.49504	0.464083
TTGGATTGAAGGGAGCTCTGCA	22	MIR159a//MIR159b	Zea mays	Mature 3' sub/super	199	88	393	30	14	39	3	78	-1.00098	0.655989	-0.703469	0.00483315	-2.66458	0.380744	-1.89679	-0.0160278	-1.5696	-0.129301	-3.05476	0.236801	-2.32195	-0.500713	-0.957728	-0.21563	-4.1389	0.557192
TTTGGATTGAAGGGAGCTCTT	21	MIR159b	Arabidopsis lyrata	Mature 3'	100	101	312	46	8	96	9	134	0.0668686	1.3049	-2.10852	0.621339	-1.91588	0.39927	-0.705244	0.643757	-2.99362	0.553588	-2.08647	0.400816	-1.1304	0.159072	-2.38175	0.467259	-3.17061	0.721208
TTTGGATTGAAGGGAGCTCT	20	MIR159a//MIR159b//MIR159f//MIR159j//MIR159k	Zea mays	Mature 3' sub	972	180	2684	264	48	680	62	777	-2.02032	0.890101	-2.11433	0.712019	-1.79368	0.496252	-3.15256	0.467568	-2.92949	0.857184	-1.82303	0.415666	-3.57772	-0.0171178	-2.31762	0.770855	-2.90717	0.736057
TTGGATTGAAGGGAGCTCTGC	21	MIR159a//MIR159b//MIR159f//MIR159j//MIR159k	Zea mays	Mature 3' sub/super	228	111	628	88	36	120	11	265	-0.801945	1.00586	-0.83517	0.0967074	-2.5042	0.614606	-1.75807	0.463942	-1.75957	-0.0603534	-2.73283	0.448706	-2.18323	-0.0207435	-1.1477	-0.146683	-3.81697	0.769098
TTTGGATTGAAGGGAGCTCTGC	22	MIR159a//MIR159b//MIR159f//MIR159j//MIR159k	Zea mays	Mature 3' super	2596	1949	7317	1477	739	2942	450	4696	0.795272	1.23631	-0.849368	0.224289	-1.39353	0.224289	-1.13316	0.497173	-1.46908	0.486315	-1.44751	0.527052	-1.55831	0.0124876	-0.857216	0.399985	-2.53164	0.847443
TTTGGATTGAAGGGAGCTCTG	21	MIR159a//MIR159b//MIR159f//MIR159j//MIR159k	Zea mays	Mature 3'	142855	50487	513358	43736	21766	134241	13396	141973	-1.75617	0	0.490767	1.75617	1.75617	1.75617	-2.22017	0.847625	-1.47681	1.11012	-1.43985	0.557012	-2.64533	0.362939	-0.864938	1.02379	-2.52399	0.877404
TTGGATTGAAGGGAGCTCTG	20	MIR159a//MIR159b//MIR159f//MIR159j//MIR159k	Zea mays	Mature 3' sub	3916	361	5531	1170	511	3287	371	4158	-2.52969	0.379028	-0.938203	0.985481	-1.49335	0.379028	-4.15891	-0.499629	-1.66517	0.982451	-1.38985	0.68767	-4.58407	-0.984315	-1.05331	0.896121	-2.47399	1.00806
TGGATTGAAGGGAGCTCTG	19	MIR159a//MIR159b//MIR159f//MIR159j//MIR159k	Zea mays	Mature 3' sub	498	56	558	79	52	269	25	282	-2.85353	-0.0754552	-0.153437	1.42055	-1.26414	0.877982	-3.87225	-0.833669	-1.0734	1.25987	-1.39276	0.69406	-4.29741	-1.31835	-0.461534	1.17354	-2.47689	1.01445
TTTGGATTGAAGGGAGCTCTTC	22	MIR159b	Arabidopsis lyrata	Mature 3' super	49	50	50	12	3	17	1	71	0.0106211	-0.500429	-1.59724	0.161751	-2.71272	1.60117	-0.690453	-0.968642	-2.47006	-0.00531209	-3.3178	1.42307	-1.11561	-1.45333	-1.85819	-0.0916416	-4.40193	1.74347
TTTGGATTGAAGGGAGCTCTC	21	MIR159b	Linum usitatissimum	Mature 3'	37	58	66	13	17	34	11	79	0.603699	0.250407	0.793125	1	0.214505	1.59957	-0.0710719	-0.162848	-0.0830376	0.879211	0.0261578	1.46163	-0.496231	-0.647534	0.52883	0.792881	-1.05798	1.78202
TGGAGAAGCAGGGCACGTGCA	21	MIR164a//MIR164d//MIR164b//MIR164c//MIR164g	Zea mays	Mature 5'	74	74	93	45	12	42	10	66	-0.0388628	-0.197446	-1.56056	-0.520297	-1.78598	-0.520297	-0.7196	-0.668083	-2.37695	-0.607348	-1.90276	-0.58917	-1.14476	-1.15277	-1.76508	-0.693678	-2.9869	-0.268778
TGGAGAAGCAGGACACGTGAG	21	MIR164e	Zea mays	Mature 5'	69	6	49	37	42	121	32	174	-3.57727	-1.02333	0.60239	1.25424	0.142958	1.16825	-4.24316	-1.4916	-0.287197	1.2016	0.0577125	1.09178	-4.66832	-1.97629	0.324671	1.11527	-1.02642	1.41217
GGAATGTTGTCTGGCTCGGGG	21	MIR166a	Zea mays	Mature 5'	867	572	1283	663	450	732	331	1060	-0.0858658	0.272679	-0.139208	-0.628184	-0.536287	-0.354199	-1.31962	-0.432371	-1.02914	-0.364978	-0.735012	-0.464728	-1.74478	-0.917057	-0.417277	-0.451307	-1.81915	-0.144336
GGAATGTTGTCTGGCTCGGGGC	22	MIR166a	Zea mays	Mature 5' super	67	9	56	14	17	10	9	24	-2.98185	-0.793723	0.7176	-0.828888	-0.122619	-0.146078	-3.61576	-1.25652	-0.189953	-0.993239	-0.370264	-0.364103	-4.04092	-1.74121	0.421915	-1.07957	-1.4544	-0.0437118
GAATGTTGTCTGGCTCGGGGC	21	MIR166a	Zea mays	Mature 5' sub/super	364	869	1074	403	490	568	209	926	1.97995	1.18427	0.74379	-0.29956	-0.656525	-0.0334561	0.535818	0.563195	-0.188059	-0.0127013	-0.680111	0.0585213	0.110659	0.0785094	0.423809	-0.0990308	-1.76425	0.378913
GGAATGTTGTCTGGTTCAAGGT	22	MIR166b//MIR166d	Zea mays	Mature 5' super	151	10	16	36	1	11	6	23	-3.76737	-3.58366	-5.33787	-2.08153	-2.06485	-1.63743	-4.63608	-4.23619	-5.63999	-2.21831	-2.3178	-1.78807	-5.06124	-4.72088	-5.02812	-2.30464	-3.40193	-1.46768
GGAATGTTGTCTGGTTCAAGG	21	MIR166b//MIR166d	Zea mays	Mature 5'	370	31	59	43	15	29	11	79	-3.08524	-2.77524	-1.12059	-0.920566	-1.558	-0.116896	-4.29678	-3.64653	-1.98943	-1.0761	-1.69967	-0.264195	-4.72194	-4.13121	-1.37757	-1.16243	-2.7838	0.0561966
GGAATGTTGTCTGGCTCGAGG	21	MIR166c	Zea mays	Mature 5'	1330	2092	2501	1570	1830	1896	1055	2983	1.36912	0.254938	0.843019	-0.441043	-0.224289	-0.613523	-0.066143	-0.0867098	-0.248982	-0.235618	-0.306356	-0.215712	-0.491302	-0.571395	0.362886	-0.321948	-1.39049	0.10468
AATGTTGTCTGGCTCGAGGTG	21	MIR166c	Zea mays	Mature 5' sub/super	77	110	200	68	68	106	54	147	0.526775	0.870681	0.420263	0.217298	0.0166547	0.0714857	-0.205026	0.379281	-0.470061	0.132645	-0.0654094	-0.0295016	-0.630185	-0.105405	0.141807	0.0463157	-1.14955	0.29089
GAATGTTGTCTGGCTCGAGGT	21	MIR166c	Zea mays	Mature 5' sub/super	33	176	151	89	176	149	84	219	2.46425	1.6939	1.70262	0.402866	0.376066	0.410433	1.69544	1.19622	0.513637	0.235623	0.18375	0.157343	1.27028	0.711536	1.12551	0.149293	-0.900386	0.477734
ATCTCGGACCAGGCTTCATTCCCC	24	MIR166a//MIR166e//MIR166b//MIR166c//MIR166d	Zea mays	Precursor	127	103	157	153	121	172	57	141	-0.18137	-0.0846624	0.161116	-0.124233	-0.959623	-1.16209	-1.02178	-0.691853	-0.808585	-0.338936	-1.15733	-1.25955	-1.44694	-1.17654	-0.196717	-0.425265	-2.24147	-0.939156
CTCGGACCAGGCTTCATTCCC	21	MIR166e//MIR166i//MIR166b//MIR166c//MIR166d	Zea mays	Mature 3' super	27	88	89	27	20	46	3	60	1.70395	1.19224	0.0548619	0.51625	-2.72583	0.207941	0.984945	0.723057	-0.90302	0.260862	-2.90276	0.010292	0.559786	0.238372	-0.291152	0.174533	-3.9869	0.330684
GAATGACGTCCGGTCCGAACAAGC	24	MIR166f	Zea mays	Precursor	62	28	105	213	77	246	112	130	-1.0177	0.331281	-1.01637	-0.0710617	-0.451582	-1.70824	-1.86644	-0.237739	-1.93798	-0.300008	-0.660189	-1.85405	-2.2916	-0.722425	-1.32612	-0.386337	-1.74432	-1.53366
TCTCGGACCAGGCTTCATTCC	21	MIR166a//MIR166e//MIR166i//MIR166b//MIR166c//MIR166d//MIR166l	Zea mays	Mature 3' sub/super	322	1011	1674	333	207	567	67	575	2.43928	1.84202	-0.165169	0.184296	-2	-0.192416	0.931051	1.38038	-1.15595	0.260014	-2.04612	-0.353671	0.505892	0.895693	-0.544084	0.173685	-3.13026	-0.0332796
GTTTCGGACCAGGCTTCATTCCCC	24	MIR166g	Zea mays	Precursor	58	20	26	37	18	39	17	68	-1.51111	-1.61869	-0.670538	-0.36311	-0.770074	-0.176549	-2.25565	-2.15533	-1.50959	-0.431864	-0.854825	-0.263702	-2.68081	-2.64002	-0.897721	-0.518193	-1.93896	0.0566901
GGAATGTTGTCTGGTTGGAGACCT	24	MIR166g	Zea mays	Precursor	78	39	147	47	151	112	55	91	-0.963818	0.433807	2.18477	0.772732	0.575195	-0.163732	-1.7196	-0.0835185	1.21376	0.744954	0.493937	-0.188505	-2.14476	-0.568204	1.82562	0.658624	-0.590199	0.131886
GGAATGTTGTCTGGTTGGAGA	21	MIR166g	Zea mays	Mature 5'	81	6	14	9	1	5	4	21	-3.80511	-2.98882	-3.40939	-1.12399	-0.526748	0.345497	-4.47449	-3.53028	-3.63999	-1.35581	-0.902759	0.0806814	-4.89965	-4.01497	-3.02812	-1.44214	-1.9869	0.401073
TTCGGACCAGGCTTCATTCCC	21	MIR166h//MIR166f//MIR166g	Zea mays	Mature 3' super	115	64	164	92	75	272	25	274	-0.832038	0.11115	0.129837	1.26922	-1.44775	0.60743	-1.56509	-0.485727	-0.764804	1.05609	-1.61254	0.432759	-1.99025	-0.970412	-0.152936	0.969759	-2.69668	0.753151
GGTTTGTTTGTCTGGTTCAAGG	22	MIR166j	Zea mays	Mature 5'	253	34	13	29	3	3	7	16	-2.5453	-4.50194	-2.9352	-3.6211	-1.5008	-1.76962	-3.61513	-5.28034	-3.74308	-3.78083	-1.78346	-1.99969	-4.04029	-5.76503	-3.13121	-3.86716	-2.8676	-1.6793
TCGGACCAGGCTTCAATCCCT	21	MIR166k//MIR166j//MIR166n	Zea mays	Mature 3'	52	48	161	28	20	62	14	97	-0.0949253	1.15166	-0.0210616	0.894291	-0.569366	0.786293	-0.835077	0.632689	-0.955488	0.639029	-0.732834	0.650847	-1.26024	0.148003	-0.34362	0.552699	-1.81697	0.971239
TCGGACCAGGCTTCATTCCTC	21	MIR166l//MIR166m	Zea mays	Mature 3'	140	112	269	57	45	157	16	160	-0.178122	0.516615	0.0655883	1.05409	-1.5057	0.384766	-1.04153	-0.0556093	-0.811098	0.953918	-1.56572	0.347327	-1.46669	-0.540295	-0.19923	0.867589	-2.64986	0.667719
GGAATGTTGGCTGGCTCGAGG	21	MIR166m	Zea mays	Mature 5'	497	237	378	191	38	145	38	88	-0.748407	-0.539792	-1.88021	-0.755034	-1.90923	-2.11028	-1.78796	-1.39265	-2.79956	-0.905332	-2.06234	-2.25971	-2.21312	-1.87733	-2.18769	-0.991662	-3.14647	-1.93932
AATGTTGGCTGGCTCGAGGCA	21	MIR166m	Zea mays	Mature 5' sub/super	126	209	261	146	165	233	99	213	0.852024	0.626696	0.781251	0.349912	-0.130061	-0.419688	0.0104796	0.0528374	-0.293563	0.166549	-0.293302	-0.596826	-0.414679	-0.431848	0.318305	0.0802197	-1.37744	-0.276434
TGAAGCTGCCAGCATGATCTGG	22	MIR167g//MIR167h//MIR167i	Zea mays	Mature 5' super	889	127	137	98	77	150	38	668	-2.49148	-2.88258	0.0926421	0.26428	-0.954383	1.89779	-3.52695	-3.6958	-0.817984	0.106296	-1.09962	1.62728	-3.95211	-4.18048	-0.206116	0.0199669	-2.18375	1.94768
TGAAGCTGCCAGCATGATCTA	21	MIR167a//MIR167b//MIR167d//MIR167c	Zea mays	Mature 5'	103	81	133	39	23	81	8	97	-0.360043	-0.0838165	-0.330046	0.667691	-1.80197	0.247359	-1.06625	-0.629007	-1.2319	0.546635	-2.01824	0.1728	-1.49141	-1.11369	-0.620033	0.460306	-3.10237	0.493191
TGAAGCTGCCAGCATGATCTGGA	23	MIR167c	Ricinus communis	Mature 5' super	209	14	19	103	36	77	32	145	-3.70801	-3.77102	-1.08246	-0.74366	-1.2596	-0.485427	-4.6196	-4.45722	-1.98664	-0.927526	-1.41933	-0.648303	-5.04476	-4.94191	-1.37477	-1.01386	-2.50347	-0.327911
TGAAGCTGCCAGCATGATCTGA	22	MIR167e//MIR167f//MIR167j	Zea mays	Mature 5' super	26832	5596	9638	3013	1359	3415	683	10887	-1.60464	-1.0105	-1.06731	0	-1.72572	0.493442	-2.98109	-2.47494	-1.61872	-0.327128	-1.87408	0.711623	-3.40625	-2.95962	-1.00685	-0.413457	-2.95821	1.03201
GAAGCTGCCAGCATGATCTGA	21	MIR167e//MIR167f//MIR167j	Zea mays	Mature 5' sub/super	69	9	13	3	1	5	1	16	-2.99225	-2.91208	-1.85798	0.389947	-1.85798	1.49957	-3.6582	-3.40587	-2.05502	0.229153	-1.3178	1.27333	-4.08336	-3.89056	-1.44316	0.142824	-2.40193	1.59372
TGCCAGCATGATCTAGCTCTGAGT	24	MIR167d	Zea mays	Precursor	64	23	29	138	81	44	24	163	-1.40682	-1.59323	-0.301113	-1.96539	-2.11831	-0.737673	-2.19604	-2.13981	-1.23874	-2.15691	-2.2564	-0.901507	-2.6212	-2.62449	-0.626867	-2.24323	-3.34053	-0.581116
TGAAGCTGCCAGCATGATCTG	21	MIR167e//MIR167f//MIR167g//MIR167h//MIR167i//MIR167j	Zea mays	Mature 5'	79	109	494	55	17	64	29	178	0.490287	2.12922	-1.39477	-0.160465	-0.651377	0.610053	-0.255196	1.6468	-2.16396	-0.289172	-0.656213	0.552663	-0.680355	1.16211	-1.55209	-0.375502	-1.74035	0.873054
AGCTGCCAGCATGATCTGA	19	MIR167e//MIR167f//MIR167j	Zea mays	Precursor	98	7	11	7	3	8	2	28	-3.87756	-3.65128	-1.02308	-0.0946369	-1.45372	1.14166	-4.52695	-4.15307	-1.69245	-0.315167	-1.54019	0.858289	-4.95211	-4.63775	-1.08059	-0.401497	-2.62432	1.17868
AGATCATGTTGCAGCTTCACT	21	MIR167h//MIR167i	Zea mays	Mature 3' super	170	51	85	108	79	378	36	332	-1.63059	-1.42066	-0.0160599	1.42862	-1.2461	0.711454	-2.45657	-1.99779	-0.921168	1.29954	-1.3178	0.478441	-2.88172	-2.48247	-0.309299	1.21321	-2.40193	0.798833
TCGCTTGGTGCAGATCGGGACCCT	24	MIR168	Brachypodium distachyon	Precursor	168	187	422	392	473	754	183	572	0.348979	0.948459	0.678521	0.169659	-0.755861	-0.679511	-0.565023	0.330993	-0.199074	0.435898	-0.831844	-0.59655	-0.990182	-0.153692	0.412794	0.349569	-1.91598	-0.276158
TCGCTTGGTGCAGGTCGGGAA	21	MIR168a	Asparagus officinalis	Mature 5'	2	129	138	2	2	2	1	2	6.17526	5.74775	0.0641303	-0.459432	-1.45943	-0.874469	5.29163	5.11074	-0.470061	-0.507812	-0.732834	-1.14171	4.86647	4.62605	0.141807	-0.594142	-1.81697	-0.821319
GATCCCGCCTTGCACCAAGTGAAT	24	MIR168a	Zea mays	Precursor	31	53	87	89	55	127	49	141	0.756957	0.93714	-0.229311	0.131317	-0.469613	-0.346569	0.0541246	0.490959	-1.16443	0.00513883	-0.593858	-0.477893	-0.371034	0.00627292	-0.552566	-0.0811907	-1.67799	-0.157501
TCGCTTGGTGCAGATCGGGACCCG	24	MIR168a//MIR168b	Zea mays	Precursor	4027	11712	9104	6924	10769	7531	2833	12433	1.94998	0.862395	0	0	0	0	0.820611	0.179006	0.167146	-0.386577	-1.02211	-0.297214	0.395452	-0.305679	0.779014	-0.472906	-2.10625	0.0231774
TCGCTTGGTGCAGATCGGGACCC	23	MIR168a//MIR168b	Zea mays	Mature 5' super	156	47	73	150	59	124	89	326	-1.54506	-1.54506	-0.830609	-0.695283	-0.291965	0.198161	-2.45041	-2.09337	-1.81624	-0.782435	-0.485919	-0.0218016	-2.87557	-2.57805	-1.20437	-0.868764	-1.57006	0.29859
TCGCTTGGTGCAGATCGGGACC	22	MIR168a//MIR168b	Zea mays	Mature 5' super	166	40	92	43	30	79	23	142	-1.90401	-1.26534	-0.0992993	0.491559	-0.563613	0.705521	-2.77271	-1.84927	-0.989435	0.369704	-0.635537	0.581771	-3.19787	-2.33395	-0.377567	0.283374	-1.71967	0.902163
TCGCTTGGTGCAGATCGGGAC	21	MIR168a//MIR168b	Zea mays	Mature 5'	1322	372	2736	341	687	1572	448	1893	-1.33825	0.593579	1.62418	1.582	1.13379	1.582	-2.54895	0.0515574	0.540478	1.69695	0.660893	1.33112	-2.97411	-0.433128	1.15235	1.61062	-0.423243	1.65151
TCGCTTGGTGCAGATCGGGA	20	MIR168a//MIR168b	Zea mays	Mature 5' sub	56	5	35	3	8	27	6	33	-3.55065	-1.10813	1.80069	2.74624	1.53766	2.37672	-4.20503	-1.67586	0.944977	2.66211	1.26717	2.31772	-4.63019	-2.16055	1.55684	2.57578	0.18303	2.63811
GATCCCGCCTTGCATCAAGTGAAT	24	MIR168b	Zea mays	Precursor	96	98	127	146	145	166	65	181	0.103027	0	0.490176	-0.196989	-0.753052	-0.685338	-0.689852	-0.594066	-0.479976	-0.322598	-0.900291	-0.83169	-1.11501	-1.07875	0.131892	-0.408927	-1.98443	-0.511298
CAGCCAAGGATGACTTGCCGG	21	MIR169c//MIR169r	Zea mays	Mature 5'	96	18	99	91	61	140	25	217	-2.31416	-0.358404	0	0.250686	-1.46395	0.347923	-3.13464	-0.953395	-1.04712	0.113676	-1.59677	0.112046	-3.5598	-1.43808	-0.43525	0.0273464	-2.68091	0.432437
ATGGATGAAATGTGGATGATGG	22	MIR169m	Zea mays	Precursor	51	39	4	41	4	17	6	27	-0.395748	-4.19411	-3.15943	-1.71721	-2.30796	-1.60618	-1.10662	-4.67021	-3.82761	-1.7779	-2.50542	-1.74438	-1.53178	-5.1549	-3.21574	-1.86423	-3.58956	-1.42398
TATTGGCCTGGTTCACTCAGA	21	MIR170//MIR171a	Arabidopsis lyrata	Mature 5'	1	88	56	1	1	1	3	6	6.51175	5.32193	0	0	2.52356	2.04439	5.73983	4.80957	-0.470061	-0.507812	1.85213	1.44325	5.31467	4.32488	0.141807	-0.594142	0.767992	1.76364
CGTGGTATTGTTTCGGCTCATG	22	MIR171k//MIR171h	Zea mays	Mature 5' sub/super	119	7	6	3	1	3	1	8	-4.15166	-4.83519	-1.85798	-0.334419	-1.85798	0.601451	-4.80706	-5.30764	-2.05502	-0.507812	-1.3178	0.273326	-5.23222	-5.79233	-1.44316	-0.594142	-2.40193	0.593718
CAACCATAAACGATGCCGACCAGGGA	26	MIR2916	Populus euphratica	Precursor	45	143	258	360	100	128	394	291	1.6861	1.92819	-1.76058	-2.19381	0.761396	-1.56613	0.948419	1.52159	-2.31806	-1.99967	0.397365	-1.44869	0.52326	1.0369	-1.70619	-2.086	-0.686771	-1.1283
AACCATAAACGATGCCGACCAGGG	24	MIR2916	Populus euphratica	Precursor	42	129	206	224	99	100	151	197	1.64761	1.79141	-0.761782	-1.48328	-0.0366979	-1.08002	0.89931	1.29639	-1.64806	-1.67131	-0.301784	-1.32701	0.474151	0.811709	-1.03619	-1.75764	-1.38592	-1.00662
AACCATAAACGATGCCGACCAGGGA	25	MIR2916	Populus euphratica	Precursor	60	74	147	192	83	89	183	176	0.255501	0.82103	-0.743392	-1.44431	0.583166	-1.08641	-0.417037	0.294993	-1.67998	-1.61704	0.197903	-1.26724	-0.842196	-0.189693	-1.06812	-1.70337	-0.886233	-0.94685
ACCATAAACGATGCCGACCAGGGA	24	MIR2916	Populus euphratica	Precursor	65	110	247	267	158	194	364	310	0.766967	1.40246	-0.373578	-0.960718	0.954181	-0.896791	0.0393923	0.928211	-1.22698	-0.968596	0.714265	-0.926283	-0.385767	0.443525	-0.615108	-1.05493	-0.369871	-0.605891
ACCATAAACGATGCCGACCAGGG	23	MIR2916	Populus euphratica	Precursor	82	32	53	126	29	60	73	159	-1.27138	-1.12096	-1.66729	-1.32605	-0.329006	-0.654264	-2.07715	-1.62742	-2.58936	-1.5782	-0.520289	-0.806108	-2.50231	-2.11211	-1.97749	-1.66453	-1.60443	-0.485716
CCATAAACGATGCCGACCAGGGA	23	MIR2916	Populus euphratica	Precursor	74	39	50	264	61	55	208	343	-0.897572	-1.09472	-1.72449	-2.70663	0.136244	-0.703409	-1.64365	-1.56339	-2.58372	-2.77085	-0.0767885	-0.76404	-2.06881	-2.04807	-1.97185	-2.85718	-1.16092	-0.443649
CATAAACGATGCCGACCAGGGA	22	MIR2916	Populus euphratica	Precursor	50	9	9	10	3	4	8	23	-2.5396	-2.99646	-1.52356	-1.66558	0.283793	0.321928	-3.19353	-3.47172	-2.20703	-1.82974	-0.0547622	0.0599228	-3.61869	-3.95641	-1.59516	-1.91607	-1.1389	0.380314
TTGGACTGAAGGGTGCTCCCT	21	MIR319a//MIR319c//MIR319b//MIR319d	Zea mays	Mature 3' super	83	81	288	24	21	154	15	59	-0.0463645	1.39728	0.283354	2.38323	-0.24716	0.332936	-0.754789	0.797097	-0.662706	2.17401	-0.410906	0.155969	-1.17995	0.312411	-0.0508378	2.08768	-1.49504	0.476361
AAGCTCAGGAGGGATAGCGCC	21	MIR390a//MIR390b	Zea mays	Mature 5'	87	49	117	27	1	41	3	45	-0.785083	-0.0125817	-5.40372	0.296718	-2.74076	-0.247218	-1.54783	-0.570367	-5.22495	0.0948521	-2.90276	-0.404745	-1.97299	-1.05505	-4.61308	0.00852257	-3.9869	-0.0843538
GATCAGTGCAATCCCTTTGGAATT	24	MIR393a	Zea mays	Mature 3' super	41	72	76	107	130	81	38	315	0.750846	0.346989	0.78566	-0.766881	-1.1324	0.612511	0.0927734	-0.107413	-0.18916	-0.909429	-1.22637	0.41603	-0.332386	-0.592099	0.422708	-0.995759	-2.31051	0.736422
GTTCAATAAAGCTGTGGGAAG	21	MIR396a	Arabidopsis lyrata	Mature 3'	2	161	151	1	1	1	2	3	6.6531	5.97891	0.321928	0	1.85798	1.08746	5.61132	5.24062	-0.470061	-0.507812	1.26717	0.443251	5.18616	4.75593	0.141807	-0.594142	0.18303	0.763643
TCCACAGGCTTTCTTGAACTG	21	MIR396c//MIR396d	Zea mays	Mature 5' sub	1064	844	1696	374	394	1131	158	1174	0.233069	0.233069	0.481816	0.763868	-1.061	0.481816	-1.05378	-0.325151	-0.394903	1.08868	-0.975948	0.508611	-1.47894	-0.809836	0.216965	1.00235	-2.06008	0.829003
GCTCAAGAAAGCTGTGGGAGA	21	MIR396b//MIR396k	Glycine max	Mature 3'	1	57	32	1	1	1	1	2	5.82655	4.59246	0	0	0	0.321928	5.11329	4.00221	-0.470061	-0.507812	0.267166	-0.141711	4.68813	3.51753	0.141807	-0.594142	-0.81697	0.178681
TCCACAGGCTTTCTTGAACT	20	MIR396c//MIR396d	Zea mays	Mature 5' sub	56	54	294	5	6	10	6	31	-0.0419136	2.00792	0.584963	0.566347	0.775294	1.57568	-0.772067	1.39453	-0.207026	0.492188	0.5302	1.49056	-1.19723	0.909843	0.404842	0.405858	-0.553936	1.81095
ATGGTTCAAGAAAGCCCATGGAAA	24	MIR396e	Oryza sativa	Mature 3'	105	110	129	87	58	67	37	111	0.108624	-0.158857	-0.0611033	-0.646958	-0.847655	-0.65501	-0.652485	-0.700807	-1.05502	-0.884667	-0.966324	-0.790239	-1.07764	-1.18549	-0.443155	-0.970996	-2.05046	-0.469847
TTCCACAGCTTTCTTGAACTT	21	MIR396e//MIR396f	Zea mays	Mature 5'	94	259	517	45	44	178	13	186	1.55837	1.99901	0.394212	1.58087	-1.39577	1.02279	0.74262	1.46164	-0.502482	1.47607	-1.52425	0.905595	0.317461	0.976957	0.109386	1.38974	-2.60838	1.22599
TCAAGAAAGCTGTGGGAAG	19	MIR396f	Zea mays	Mature 3' sub	72	36	38	36	39	40	30	67	-0.911228	-1.38	0.512612	-0.270897	0.0763509	-0.139858	-1.7196	-1.91979	-0.354584	-0.355809	0.00413149	-0.245547	-2.14476	-2.40447	0.257285	-0.442139	-1.08	0.0748448
AAGGTCAAGAAAGCTGTGGGAAG	23	MIR396f	Zea mays	Mature 3' super	54	54	45	38	36	46	23	71	0.00660273	-0.790904	0.27967	-0.100067	-0.450166	-0.144586	-0.7196	-1.26082	-0.548063	-0.232178	-0.4572	-0.239891	-1.14476	-1.74551	0.0638048	-0.318507	-1.54134	0.0805002
GAAGGTCAAGAAAGCTGTGGGAAG	24	MIR396f	Zea mays	Precursor	517	1551	982	869	1024	1253	828	2021	2.09302	0.29602	1.11418	-0.203049	0.735154	0.328843	0.865363	-0.0722299	-0.233273	0.0201459	0.19744	0.0759302	0.440204	-0.556916	0.378595	-0.0661836	-0.886695	0.396322
GGTCAAGAAAGCTGTGGGAAG	21	MIR396f	Zea mays	Mature 3'	504	88	78	199	71	199	34	621	-2.27535	-2.99056	-1.043	-0.307875	-2.11845	0.79552	-3.23745	-3.68967	-1.95694	-0.507812	-2.282	0.500114	-3.66261	-4.17435	-1.34507	-0.594142	-3.36613	0.820505
ATTGAGTGCAGCGTTGATGAA	21	MIR397b	Brachypodium distachyon	Mature 5'	304	466	1023	72	44	66	34	126	1.05063	1.26639	-0.22104	-0.407617	-0.698919	-0.25696	-0.103341	0.752874	-1.18055	-0.633343	-0.815296	-0.334356	-0.5285	0.268189	-0.568686	-0.719673	-1.89943	-0.0139645
TTGAGTGCAGCGTTGATGAAC	21	MIR397b	Brachypodium distachyon	Mature 5' sub/super	86	247	93	40	28	21	14	71	1.53887	-0.386701	-0.0985282	-1.34504	-1.11371	-0.192141	0.802503	-0.884895	-0.984634	-1.43742	-1.24741	-0.313892	0.377344	-1.36958	-0.372766	-1.52375	-2.33154	0.00649961
TTGAGCGCAGCGTTGATGAGC	21	MIR397b	Zea mays	Precursor	310	98	144	94	52	233	44	471	-1.34799	-1.28112	-0.38272	1.01625	-0.694034	1.35911	-2.38101	-2.10399	-1.32421	0.801785	-0.827991	1.18328	-2.80617	-2.58867	-0.712342	0.715455	-1.91213	1.50367
GGGGCGAACTGAGAACACATG	21	MIR398a	Zea mays	Mature 5'	190	14	8	1768	361	2626	225	2092	-3.64536	-4.93626	-2.52848	-0.473161	-3.2246	-1.32253	-4.4821	-5.56764	-2.76211	0.0629362	-2.70696	-0.898946	-4.90726	-6.05233	-2.15024	-0.0233933	-3.79109	-0.578555
GGGGGCGAACTGAGAACACAT	21	MIR398a	Zea mays	Mature 5' sub/super	940	760	1388	546	166	840	54	755	0.118015	0.214991	-1.37161	-0.167667	-3.17213	-0.697247	-1.02626	-0.435514	-2.18778	0.113676	-3.0707	-0.674135	-1.45142	-0.920199	-1.57591	0.0273464	-4.15484	-0.353744
TGTGTTCTCAGGTCGCCCCTG	21	MIR398a	Brachypodium distachyon	Mature 3'	58	244	347	41	28	79	21	76	2.05574	2.14889	-0.12332	0.572159	-0.625505	-0.146221	1.35316	1.58302	-1.02026	0.438416	-0.698069	-0.251336	0.927998	1.09834	-0.40839	0.352087	-1.7822	0.0690561
GGGGCGAACTGAGAACACAT	20	MIR398a	Zea mays	Mature 5' sub	60	19	69	15	10	47	5	48	-1.6121	-0.372848	-0.174774	1.35826	-1.00972	0.632581	-2.37856	-0.796155	-1.05502	1.13989	-1.3178	0.536361	-2.80372	-1.28084	-0.443155	1.05356	-2.40193	0.856752
ATGTGTTCTCAGGTCGCCCCCG	22	MIR398a//MIR398b	Zea mays	Mature 3' super	162	211	183	256	343	471	89	318	0.580022	-0.126204	1.05123	0.460134	-1.11962	-0.644684	-0.33835	-0.821939	-0.047996	0.371771	-1.2571	-0.828828	-0.763509	-1.30662	0.563872	0.285441	-2.34124	-0.508436
TGTGTTCTCAGGTCGCCCCCG	21	MIR398a//MIR398b	Zea mays	Mature 3'	58199	73800	95375	46070	29818	67832	12942	67874	1.75617	0.490767	1.26541	0	0	0	-0.376973	-0.285172	-1.0977	0.050326	-1.5646	-0.58268	-0.802132	-0.769857	-0.485837	-0.0360035	-2.64874	-0.262288
GTTCTCAGGTCGCCCCCG	18	MIR398a//MIR398b	Zea mays	Precursor	192	173	246	122	87	187	27	186	0.0402274	-0.060968	-0.0401281	0.269416	-1.78534	-0.334575	-0.869934	-0.640237	-0.957855	0.108345	-1.90868	-0.53329	-1.29509	-1.12492	-0.345987	0.0220152	-2.99282	-0.212898
GTGTTCTCAGGTCGCCCCCG	20	MIR398a//MIR398b	Zea mays	Mature 3' sub	277	257	222	83	71	155	24	187	0.116117	-0.571049	0.23785	0.610299	-1.38387	0.263332	-0.827717	-1.31711	-0.695353	0.393273	-1.52291	0.030144	-1.25288	-1.8018	-0.083485	0.306943	-2.60705	0.350536
TGTTCTCAGGTCGCCCCCG	19	MIR398a//MIR398b	Zea mays	Mature 3' sub	229	259	270	93	59	154	31	216	0.386392	-0.0639273	-0.101802	0.402698	-1.17151	0.277494	-0.541995	-0.760177	-1.12658	0.219815	-1.3178	0.0740176	-0.967154	-1.24486	-0.514708	0.133486	-2.40193	0.394409
ATGTGTTCTCAGGTCGCCCCC	21	MIR398a//MIR398b	Zea mays	Mature 3' sub/super	18	65	149	3	6	8	1	13	1.85307	2.62174	1.49304	1.12776	-1.75489	1.28951	1.13284	2.05145	0.529939	0.907225	-1.3178	0.973766	0.707684	1.56677	1.14181	0.820896	-2.40193	1.29416
GGGGCGGACTGGGAACACATG	21	MIR398b	Zea mays	Mature 5'	5026	788	5754	779	249	1416	130	919	-1.62192	0.216753	-1.13438	0.294044	-2.34078	-0.879471	-3.39274	-0.802634	-2.11554	0.354314	-2.31595	-0.90327	-3.8179	-1.28732	-1.50367	0.267984	-3.40008	-0.582878
GGGGCGGACTGGGAACACA	19	MIR398b	Zea mays	Mature 5' sub	63	60	117	6	4	13	1	9	-0.0851481	0.449548	-0.328054	0.775568	-2.29768	-0.328054	-0.789989	-0.104704	-1.05502	0.607665	-2.3178	-0.556749	-1.21515	-0.589389	-0.443155	0.521335	-3.40193	-0.236357
GGGGCGGACTGGGAACACATGG	22	MIR398b	Zea mays	Mature 5' super	204	148	161	45	44	57	23	78	-0.194443	-0.6717	0.41112	0.00935805	-0.668714	-0.256166	-1.18257	-1.3393	-0.502482	-0.166776	-0.701125	-0.348162	-1.60773	-1.82398	0.109386	-0.253105	-1.78526	-0.0277703
GGGGCGGACTGGGAACACATGGGA	24	MIR398b	Zea mays	Precursor	95	127	264	79	227	118	38	172	0.483465	1.0185	2.16972	0.193802	-0.657112	0.107047	-0.30077	0.47675	1.05271	0.0710499	-0.788687	-0.0192271	-0.725929	-0.00793575	1.66458	-0.0152796	-1.87282	0.301165
GGGGCGGACTGGGAACACATGGG	23	MIR398b	Zea mays	Mature 5' super	85	92	96	76	295	166	26	195	0.15923	-0.263461	2.72171	0.785379	-1.17423	0.404984	-0.605429	-0.822217	1.48658	0.619299	-1.28032	0.217692	-1.03059	-1.3069	2.09845	0.53297	-2.36446	0.538083
GGGCGGACTGGGAACACATGG	21	MIR398b	Zea mays	Mature 5' sub/super	679	235	314	47	70	53	11	125	-1.36094	-1.26639	0.910363	-0.191818	-1.78009	0.242122	-2.25035	-2.11044	0.104633	-0.334481	-1.82799	0.269484	-2.67551	-2.59512	0.716501	-0.42081	-2.91213	0.589876
GGCGGACTGGGAACACATGGG	21	MIR398b	Zea mays	Mature 5' sub/super	469	86	171	29	23	23	4	84	-2.08906	-1.5315	0.155593	-0.716574	-2.25178	0.562541	-3.16678	-2.45338	-0.80448	-0.842231	-2.59082	0.392625	-3.59194	-2.93807	-0.192612	-0.928561	-3.67495	0.713017
GACAGGGATGAGGCAGAGCATGG	23	MIR408	Oryza sativa	Mature 5' super	55	20	50	5	1	1	1	3	-1.42262	-0.668379	-2.55459	-2.55459	-2.55459	-1.6477	-2.17903	-1.13529	-2.79199	-2.82974	-2.05476	-1.87868	-2.60419	-1.61998	-2.18012	-2.91607	-3.1389	-1.55829
CAGGGATGAGGCAGAGCATG	20	MIR408	Oryza sativa	Mature 5' sub	75	5	19	3	1	1	1	3	-3.99286	-2.4859	-1.80735	-1.80735	-1.63743	-0.900464	-4.62649	-2.97868	-2.05502	-2.09277	-1.3178	-1.14171	-5.05165	-3.46337	-1.44316	-2.1791	-2.40193	-0.821319
GAGACAGGGATGAGGCAGAGC	21	MIR408	Oryza sativa	Precursor	101	11	17	2	1	1	1	2	-3.21169	-3.02528	-1.16993	-1.16993	-1.16993	-0.847997	-3.91838	-3.56854	-1.47006	-1.50781	-0.732834	-1.14171	-4.34354	-4.05322	-0.858193	-1.59414	-1.81697	-0.821319
GAGACAGGGATGAGGCAGAGCA	22	MIR408	Oryza sativa	Precursor	113	17	26	2	1	1	1	2	-2.61678	-2.4904	-1.16993	-1.58496	-1.16993	-0.847997	-3.45232	-3.11753	-1.47006	-1.50781	-0.732834	-1.14171	-3.87747	-3.60221	-0.858193	-1.59414	-1.81697	-0.821319
GGAGACAGGGATGAGGCAGAGCAT	24	MIR408	Oryza sativa	Precursor	23	89	38	1	1	1	1	1	1.97109	0.245112	0	0	0	-1	1.23257	-0.273423	-0.470061	-0.507812	0.267166	-1.14171	0.807413	-0.758109	0.141807	-0.594142	-0.81697	-0.821319
AGACAGGGATGAGGCAGAGCATGGGA	26	MIR408	Oryza sativa	Precursor	22	51	98	1	1	1	1	1	1.19918	1.67858	0	0	0	-2	0.493394	1.15749	-0.470061	-0.507812	0.267166	-1.14171	0.0682352	0.672804	0.141807	-0.594142	-0.81697	-0.821319
CAGGGATGAGGCAGAGCATGGG	22	MIR408	Oryza sativa	Mature 5' super	527	21	383	32	2	4	1	36	-4.54408	-0.845568	-4.01346	-3.47741	-5.16547	-0.884179	-5.36894	-1.45825	-4.47006	-3.50781	-4.73283	-0.971786	-5.7941	-1.94293	-3.85819	-3.59414	-5.81697	-0.651394
GACAGGGATGAGGCAGAGCATGGG	24	MIR408	Oryza sativa	Mature 5' super	55	87	153	6	1	1	1	10	0.655301	0.995151	-2.88264	-3.29768	-2.56071	-0.154723	-0.0580158	0.478239	-3.05502	-3.09277	-2.3178	-0.404745	-0.483175	-0.00644614	-2.44316	-3.1791	-3.40193	-0.0843538
AGACAGGGATGAGGCAGAGCATGGG	25	MIR408	Oryza sativa	Precursor	161	137	669	2	2	1	1	4	-0.0150152	1.53944	0.263034	-2.32193	-0.906891	0.552541	-0.952484	1.05716	-0.470061	-1.50781	-0.732834	-0.141711	-1.37764	0.572471	0.141807	-1.59414	-1.81697	0.178681
ACAGGGATGAGGCAGAGCATGG	22	MIR408	Oryza sativa	Mature 5' super	245	105	140	9	1	1	3	22	-0.959689	-1.05556	-3.35755	-4.77259	-1.10962	0.410632	-1.94199	-1.80514	-3.63999	-3.67774	-1.3178	0.147796	-2.36715	-2.28983	-3.02812	-3.76407	-2.40193	0.468187
AGACAGGGATGAGGCAGAGCATGG	24	MIR408	Oryza sativa	Precursor	10780	10688	23031	49	35	26	29	142	0	1.0105	-0.215111	-1.43433	-0.518097	0.403356	-0.731965	0.0974312	-0.955488	-1.42208	-0.489563	0.393326	-1.15712	-0.387254	-0.34362	-1.50841	-1.5737	0.713718
GACAGGGATGAGGCAGAGCATGGGA	25	MIR408	Oryza sativa	Mature 5' super	131	305	404	1	1	1	1	3	1.42926	1.27302	0.169925	-0.415037	0.321928	0.906891	0.499643	0.627	-0.470061	-0.507812	0.267166	0.443251	0.0744839	0.142314	0.141807	-0.594142	-0.81697	0.763643
AGACAGGGATGAGGCAGAGCATG	23	MIR408	Oryza sativa	Precursor	144	33	107	1	1	1	1	4	-1.90622	-0.755476	0	0	0	1.45943	-2.84513	-1.42625	-0.470061	-0.507812	0.267166	0.858289	-3.27029	-1.91093	0.141807	-0.594142	-0.81697	1.17868
ACAGGGATGAGGCAGAGCATG	21	MIR408	Oryza sativa	Mature 5' sub/super	529	99	235	13	8	6	6	57	-2.33648	-1.6247	-0.286881	-1.50447	-0.573185	1.22408	-3.13737	-2.1684	-1.1705	-1.62329	-0.848311	0.990739	-3.56253	-2.65308	-0.558632	-1.70962	-1.93245	1.31113
CAGGGATGAGGCAGAGCATGG	21	MIR408	Oryza sativa	Mature 5'	5277	130	950	44	10	19	28	221	-4.69119	-2.7289	-1.7882	-1.6507	-0.326756	1.36809	-6.06273	-3.47151	-2.60756	-1.71932	-0.384911	1.18676	-6.48789	-3.95619	-1.9957	-1.80565	-1.46905	1.50715
GACAGGGATGAGGCAGAGCAT	21	MIR408	Oryza sativa	Mature 5' sub/super	317	107	167	6	2	2	1	33	-1.25418	-1.07648	-1.42321	-2.07529	-2.56071	1.44827	-2.28647	-1.92242	-2.05502	-2.09277	-2.3178	1.31772	-2.71163	-2.40711	-1.44316	-2.1791	-3.40193	1.63811
AGGGATGAGGCAGAGCATGGG	21	MIR408	Oryza sativa	Mature 5' sub/super	150	6	20	1	1	1	1	7	-4.59958	-3.23345	0.192645	0.192645	0.192645	2.44057	-5.36346	-3.90468	-0.470061	-0.507812	0.267166	1.66564	-5.78861	-4.38936	0.141807	-0.594142	-0.81697	1.98604
GAGACAGGGATGAGGCAGAGCATG	24	MIR408	Oryza sativa	Precursor	383	821	928	1	1	5	1	9	1.65534	0.721912	0	2.24793	0.321928	2.55459	0.380438	0.278992	-0.470061	1.81412	0.267166	2.02821	-0.0447207	-0.205694	0.141807	1.72779	-0.81697	2.34861
GACAGGGATGAGGCAGAGCATG	22	MIR408	Oryza sativa	Mature 5' sub/super	490	177	142	1	1	1	1	11	-1.00706	-1.90771	0.169925	-0.415037	0.321928	2.85798	-2.18863	-2.78468	-0.470061	-0.507812	0.267166	2.31772	-2.61379	-3.26937	0.141807	-0.594142	-0.81697	2.63811
AGACAGGGATGAGGCAGAGCA	21	MIR408	Oryza sativa	Precursor	254	30	164	1	1	1	1	13	-2.76109	-0.857929	-0.192645	0	0	3	-3.80139	-1.62892	-0.470061	-0.507812	0.267166	2.55873	-4.22655	-2.11361	0.141807	-0.594142	-0.81697	2.87912
CAGGGATGAGACAGAGCATGG	21	MIR408a	Zea mays	Precursor	65	4	3	250	53	287	134	761	-4.1592	-4.97863	-1.78324	-0.102558	-0.489485	0.713385	-4.74197	-5.43519	-2.70792	-0.30869	-0.632529	0.464257	-5.16713	-5.91988	-2.09606	-0.395019	-1.71667	0.784649
CTGCACTGCCTCTTCCCTGGCTCC	24	MIR408a	Zea mays	Precursor	234	61	87	7	3	7	4	26	-1.75676	-1.73609	-1.0217	-0.338169	-0.258734	0.967334	-2.65923	-2.42521	-1.69245	-0.507812	-0.540189	0.751374	-3.08439	-2.9099	-1.08059	-0.594142	-1.62432	1.07177
TTGCTCCCTCCCCTGCACTGC	21	MIR408a//MIR408b	Zea mays	Precursor	54	39	66	1	1	1	1	1	-0.440339	-0.284789	2	2.32193	3.16993	2	-1.18908	-0.708282	-0.470061	-0.507812	0.267166	-1.14171	-1.61424	-1.19297	0.141807	-0.594142	-0.81697	-0.821319
CTGCACTGCCTCTTCCCTGGC	21	MIR408a//MIR408b	Zea mays	Mature 3'	391	213	703	72	37	151	36	179	-0.489485	0.49211	-0.575974	0.715161	-0.64323	0.333106	-1.59591	-0.151433	-1.43053	0.560667	-0.732834	0.17218	-2.02107	-0.636118	-0.818664	0.474338	-1.81697	0.492571
CAGGGACGAGGCAGAGCATGG	21	MIR408b	Zea mays	Mature 5'	5068	102	5522	1208	66	1641	634	937	-4.70922	-0.0834619	-4.34942	-0.269181	-0.460134	-1.85697	-6.35438	-0.874014	-4.66407	-0.0658576	-0.6629	-1.50821	-6.77953	-1.3587	-4.0522	-0.152187	-1.74704	-1.18782
CAGGGACGAGGCAGAGCATGGG	22	MIR408b	Zea mays	Mature 5' super	436	18	541	203	25	407	391	200	-4.1769	0.15804	-2.54968	0.634876	1.82238	-0.933748	-5.31786	-0.686488	-3.49154	0.495737	1.21285	-1.16319	-5.74302	-1.17117	-2.87967	0.409407	0.128719	-0.842799
CAGGGACGAGGCAGAGCATG	20	MIR408b	Zea mays	Mature 5' sub	459	78	1272	352	23	747	88	382	-2.24414	1.14154	-3.72783	0.358002	-1.82556	-1.11925	-3.27655	0.472744	-4.40593	0.57772	-1.73283	-1.02371	-3.70171	-0.0119417	-3.79406	0.491391	-2.81697	-0.703322
ACAGGGACGAGGCAGAGCATG	21	MIR408b	Zea mays	Mature 5' sub/super	86	96	117	33	7	50	9	36	0.192908	0.00839999	-1.97034	0.268731	-1.51396	-0.953661	-0.560902	-0.553689	-2.7071	0.0916496	-1.6073	-1.01618	-0.986061	-1.03837	-2.09523	0.00532014	-2.69144	-0.695789
ACAGGGACGAGGCAGAGCATGG	22	MIR408b	Zea mays	Mature 5' super	5272	3934	4708	769	478	1254	463	1535	0.224289	-0.389234	-0.103194	0.108879	0.212156	0.212156	-1.14195	-1.16102	-1.15603	0.197669	-0.464806	-0.144528	-1.56711	-1.64571	-0.544166	0.11134	-1.54894	0.175864
AGACAGGGACGAGGCAGAGCA	21	MIR408d	Saccharum officinarum	Precursor	164	172	277	39	40	193	20	106	0.254246	0.408305	0.424997	1.94538	-0.632995	0.36982	-0.650887	-0.241598	-0.433535	1.79924	-0.696308	0.300807	-1.07605	-0.726284	0.178333	1.71291	-1.78044	0.621199
TGCACTGCCTCTTCCCTGGC	20	MIR408a//MIR408b	Zea mays	Mature 3' sub	94	45	177	40	20	91	18	128	-0.953079	0.512983	-0.576128	0.804821	-0.744072	0.58378	-1.78234	-0.084772	-1.47006	0.678054	-0.884837	0.536361	-2.20749	-0.569458	-0.858193	0.591725	-1.96897	0.856752
GCATGAGGCAGGAACTGCATTACT	24	MIR444a//MIR444b	Saccharum sp	Precursor	58	26	94	23	54	62	24	60	-1.07223	0.194558	1.73566	1.19224	0.469485	0.431266	-1.87714	-0.301181	0.761265	0.922822	0.328566	0.241618	-2.3023	-0.785866	1.37313	0.836492	-0.755569	0.562009
GGAATGGGCTGATTGGGAAGC	21	MIR482	Phaseolus vulgaris	Mature 5' sub	2	303	294	1	3	5	1	2	7.6516	7.10692	1.95936	2.11548	0.289507	0.152003	6.52357	6.20188	1.1149	1.81412	0.267166	-0.141711	6.09842	5.7172	1.72677	1.72779	-0.81697	0.178681
TCATAGGCAGTGGCTTGGTTAAGGGA	26	MIR4995	Glycine max	Precursor	1	77	111	43	114	124	188	126	6.21675	6.35094	1.85752	1.10716	2.78013	0.499324	5.54719	5.79663	0.936565	1.02012	2.39549	0.409304	5.12203	5.31194	1.54843	0.93379	1.31135	0.729696
CATAGGCAGTGGCTTGGTTAAGGGA	25	MIR4995	Glycine max	Precursor	20	536	184	277	665	597	853	980	4.86322	2.75123	1.92397	0.473574	2.58895	0.875024	4.02456	2.20385	0.793408	0.600033	1.88983	0.681185	3.5994	1.71916	1.40528	0.513703	0.80569	1.00158
CTCATAGGCAGTGGCTTGGTTAAGGGA	27	MIR4995	Glycine max	Precursor	1	52	19	12	57	44	32	49	5.72792	3.76818	2.82007	1.58496	1.88372	1.05634	4.98084	3.25014	1.77787	1.36666	1.6822	0.888036	4.55568	2.76545	2.38973	1.28033	0.598067	1.20843
CTCATAGGCAGTGGCTTGGTTAAGGG	26	MIR4995	Glycine max	Precursor	2	68	5	1	3	5	3	6	5.34122	1.15754	2.04439	2.24793	2.2854	2	4.36786	0.324139	1.1149	1.81412	1.85213	1.44325	3.9427	-0.160546	1.72677	1.72779	0.767992	1.76364
AGGCAGTGGCTTGGTTAAGGGAA	23	MIR4995	Glycine max	Mature 5' super	17	72	118	60	235	143	174	492	2.07771	2.42601	2.50156	0.755476	2.12922	1.97248	1.36286	1.79739	1.49957	0.745168	1.80322	1.89391	0.937704	1.31271	2.11143	0.658839	0.719083	2.2143
ATAGGCAGTGGCTTGGTTAAGGGAA	25	MIR4995	Glycine max	Mature 5' super	5	62	60	16	121	43	45	152	3.85505	3.29624	3.44997	1.12632	1.92996	2.29528	2.91267	2.58717	2.4488	0.918452	1.75902	2.10622	2.48751	2.10249	3.06067	0.832123	0.674883	2.42661
CATAGGCAGTGGCTTGGTTAAGGG	24	MIR4995	Glycine max	Precursor	1	202	12	30	115	40	92	299	7.72622	3.10852	2.41995	0.0484171	2.11358	2.40423	6.93861	2.58717	1.46854	-0.0927749	1.88384	2.1754	6.51345	2.10249	2.08041	-0.179104	0.799701	2.49579
ACTCATAGGCAGTGGCTTGGTTAAGGG	27	MIR4995	Glycine max	Precursor	1	107	5	2	11	9	1	20	6.78627	1.80735	3.20163	2.1375	-0.906891	2.73697	6.02187	1.32414	1.98937	1.66211	-0.732834	2.18022	5.59671	0.839454	2.60124	1.57578	-1.81697	2.50061
AGGCAGTGGCTTGGTTAAGGGA	22	MIR4995	Glycine max	Mature 5' super	25	81	59	59	128	94	160	641	1.66756	0.72379	1.51044	0.194937	1.88361	2.47828	0.976394	0.240998	0.647296	0.164133	1.70645	2.29983	0.551235	-0.243687	1.25916	0.0778039	0.622315	2.62022
TAGGCAGTGGCTTGGTTAAGGGA	23	MIR4995	Glycine max	Mature 5' super	33	52	98	53	242	135	225	601	0.64871	1.07967	2.78786	0.850553	2.83916	2.52134	-0.063554	0.572527	1.72088	0.841083	2.35303	2.36159	-0.488713	0.0878415	2.33275	0.754753	1.26889	2.68198
ATAGGCAGTGGCTTGGTTAAGGGA	24	MIR4995	Glycine max	Mature 5' super	28	167	135	43	320	143	196	550	2.65796	1.77259	3.59974	1.36447	2.86776	2.72215	1.85675	1.27167	2.4256	1.22579	2.45561	2.53531	1.43159	0.786986	3.03747	1.13946	1.37148	2.8557
ATAGGCAGTGGCTTGGTTAAGGG	23	MIR4995	Glycine max	Mature 5' super	8	73	10	4	20	26	24	96	3.24286	-0.0995357	2.80192	2.36678	3	3.63166	2.47022	-0.675861	1.85187	2.19263	2.85213	3.44325	2.04507	-1.16055	2.46374	2.1063	1.76799	3.76364
TCATAGGCAGTGGCTTGGTTAAGGG	25	MIR4995	Glycine max	Precursor	1	72	13	2	20	19	26	51	6.12412	3.24793	3.62272	2.71049	3.94145	3.48308	5.45033	2.70265	2.85187	2.74012	3.96761	3.53071	5.02517	2.21797	3.46374	2.65379	2.88347	3.85111
AGCGGTGGAAGGGGCATGCAGA	22	MIR528	Brachypodium distachyon	Precursor	105	120	157	180	54	249	62	215	0.21821	0.112432	-1.19561	0.243197	-1.0367	-0.615924	-0.526954	-0.417413	-2.20703	-0.0396636	-1.27049	-0.885371	-0.952113	-0.902099	-1.59516	-0.125993	-2.35463	-0.56498
TGGAAGGGGCATGCAGAGG	19	MIR528a//MIR528b	Zea mays	Mature 5' sub	188	58	52	45	17	40	5	37	-1.58289	-2.2217	-1.05373	-0.584963	-2.5943	-1.36923	-2.41621	-2.85194	-1.87445	-0.677737	-2.90276	-1.42411	-2.84137	-3.33662	-1.26258	-0.764067	-3.9869	-1.10372
GGAAGGGGCATGCAGAGGAG	20	MIR528a//MIR528b	Zea mays	Mature 5' sub	190	70	30	85	26	62	3	74	-1.38631	-2.97664	-1.2572	-0.729533	-4.28626	-1.18897	-2.16017	-3.66075	-2.17901	-0.963007	-4.55726	-1.34165	-2.58533	-4.14544	-1.56714	-1.04934	-5.6414	-1.02126
TGGAAGGGGCATGCAGAGGAG	21	MIR528a//MIR528b	Zea mays	Mature 5'	81969	62432	58581	47386	13768	46943	3835	49147	0	-0.490767	-1.75617	-1.75617	-1.75617	-1.75617	-1.11239	-1.48243	-2.2532	-0.521363	-3.36	-1.08907	-1.53755	-1.96712	-1.64133	-0.607693	-4.44413	-0.768677
AAGGGGCATGCAGAGGAG	18	MIR528a//MIR528b	Zea mays	Precursor	263	62	27	46	14	64	1	56	-1.85991	-3.48072	-1.46019	0.141356	-5.89482	-0.760391	-2.80432	-4.28182	-2.18627	-0.0313744	-5.2564	-0.857918	-3.22948	-4.76651	-1.5744	-0.117704	-6.34053	-0.537526
GAAGGGGCATGCAGAGGAG	19	MIR528a//MIR528b	Zea mays	Mature 5' sub	110	32	28	26	10	35	1	36	-1.64469	-2.39566	-0.903215	0.118644	-4.93664	-0.477206	-2.50096	-2.97179	-1.84857	-0.0789691	-4.43327	-0.672226	-2.92612	-3.45648	-1.2367	-0.165299	-5.51741	-0.351834
TGGAAGGGGCATGCAGAG	18	MIR528a//MIR528b	Zea mays	Precursor	519	74	51	35	13	41	9	82	-2.74006	-3.7475	-1.10011	-0.161888	-1.51803	0.18152	-3.52974	-4.34495	-1.8989	-0.279543	-1.69219	0.0865579	-3.9549	-4.82964	-1.28704	-0.365873	-2.77633	0.40695
TGGAAGGGGCATGCAGAGGA	20	MIR528a//MIR528b	Zea mays	Mature 5' sub	5792	129	176	133	43	187	20	397	-4.94534	-5.02975	-1.13099	0.152765	-2.36055	0.642941	-6.20822	-6.0382	-2.09908	-0.0162004	-2.46619	0.436002	-6.63338	-6.52289	-1.48721	-0.10253	-3.55032	0.756393
GGAAGGGGCATGCAGAGGAGC	21	MIR528b	Zea mays	Mature 5' sub/super	177	143	78	83	22	58	13	108	-0.138034	-1.64015	-1.45006	-0.759818	-2.22001	-0.632268	-1.02733	-2.17999	-2.38567	-1.02487	-2.40743	-0.761863	-1.45249	-2.66468	-1.7738	-1.1112	-3.49157	-0.441471
TGGAAGGGGCATGCAGAGGAGC	22	MIR528b	Zea mays	Mature 5' super	22330	11874	12288	5805	2038	3891	1093	9417	0.517053	0	0	0	-1.33646	-0.493442	-1.63078	-1.85952	-1.9802	-1.08497	-2.14184	-0.44374	-2.05594	-2.34421	-1.36833	-1.1713	-3.22597	-0.123348
AGGGGCATGCAGAGGAGC	18	MIR528b	Zea mays	Precursor	294	83	125	35	14	26	6	67	-1.59962	-1.4388	-1.04919	-0.876485	-2.10878	-0.113128	-2.54423	-2.23168	-1.79199	-0.936656	-2.27715	-0.204905	-2.96939	-2.71636	-1.18012	-1.02299	-3.36129	0.115487
AAGGGGCATGCAGAGGAGC	19	MIR528b	Zea mays	Precursor	74	8	11	7	3	8	2	19	-3.30986	-3.26255	-1.07039	-0.119299	-1.51785	0.622633	-3.92905	-3.74781	-1.69245	-0.315167	-1.54019	0.298862	-4.35421	-4.2325	-1.08059	-0.401497	-2.62432	0.619253
GTCGTTGTAGTATAGTGG	18	MIR6300	Glycine max	Mature 3'	62	2	12	13	5	9	7	42	-5.05311	-2.83072	-0.988504	-0.85726	-0.293359	0.692427	-5.6738	-3.36702	-1.84857	-1.03833	-0.625919	0.550167	-6.09895	-3.85171	-1.2367	-1.12466	-1.71005	0.870558
