# Supplementary material for: Differential Expression of Maize and Teosinte microRNAs under Submergence, Drought, and Alternated Stress
Source: Plants (Basel). 2020 Oct 15;9(10):1367. doi: 10.3390/plants9101367 (PMC7650716; doi:10.3390/plants9101367)
Supplement: Supplementary file 1 [file plants-09-01367-s001.zip › Supplementary Materials_proof 2/Table S6.xlsx]

## Sheet: Hoja1
Table S6. List of predicted targets of submergence and drought-responsive miRNAs.
	Target	Expectation	miRNA_start	miRNA_end	Target_start	Target_end	Confirmed by degradome	Description
miR156k	GRMZM2G126018_T02	2	1	22	1056	1077	YES	PF03110 - SBP domain (SBP)
	GRMZM2G126018_T01	2	1	22	978	999	YES	PF03110 - SBP domain (SBP)
	GRMZM2G097275_T04	2	1	22	1360	1381	YES	PF03110 - SBP domain (SBP)
	GRMZM2G307588_T01	2	1	22	1001	1022	YES	PF03110 - SBP domain (SBP)
	GRMZM2G460544_T01	2	1	22	1138	1159	YES	PF03110 - SBP domain (SBP)
	GRMZM2G097275_T03	2	1	22	2063	2084	YES	PF03110 - SBP domain (SBP)
	GRMZM2G113779_T01	3.5	1	22	319	340	YES	PF03110 - SBP domain (SBP)
	GRMZM2G067624_T02	3.5	1	22	724	745	YES	PF03110 - SBP domain (SBP)
miR159ab	GRMZM2G534485_T01	0	1	21	158	178	NO	Unknown
	GRMZM2G416652_T01	0	1	21	1200	1220	NO	PTHR10641:SF540 - MYB TRANSCRIPTION FACTOR
	GRMZM2G028054_T03	1.5	1	21	1693	1713	YES	PTHR10641:SF475 - MYB TRANSCRIPTION FACTOR-RELATED
	GRMZM2G311059_T01	2	1	21	274	294	YES	PTHR10641:SF488 - DUO POLLEN 1
	GRMZM2G070523_T02	2.5	1	21	1044	1064	YES	PTHR10641:SF532 - MYB DOMAIN PROTEIN 120-RELATED
	GRMZM2G070523_T01	2.5	1	21	1095	1115	YES	PTHR10641:SF532 - MYB DOMAIN PROTEIN 120-RELATED
	GRMZM2G070523_T03	2.5	1	21	992	1012	YES	PTHR10641:SF532 - MYB DOMAIN PROTEIN 120-RELATED
miR164	GRMZM2G146380_T01	1.5	1	21	447	467	YES	Unknown
	AC206208.3_FGT003	0	1	21	169	189	YES	Unknown
	GRMZM2G146380_T01	1.5	1	21	447	467	YES	Unknown
	GRMZM2G009892_T03	2	1	21	981	1001	YES	PF02365 - No apical meristem (NAM) protein (NAM)
miR166bd	GRMZM2G001713_T01	3	1	21	1866	1886	YES	K08245 - phytepsin [EC:3.4.23.40] (E3.4.23.40)
	GRMZM2G082191_T01	3	1	21	1600	1620	YES	PF00069//PF00560//PF08263 - Protein kinase domain (Pkinase) // Leucine Rich Repeat (LRR_1) // Leucine rich repeat N-terminal domain (LRRNT_2)
miR167cdeg	GRMZM2G502560_T01	0	1	22	987	1008	YES	Unknown
	GRMZM2G042623_T02	3	1	22	1347	1369	YES	PTHR12537//PTHR12537:SF65 - RNA BINDING PROTEIN PUMILIO-RELATED // SUBFAMILY NOT NAMED
miR169cr	GRMZM5G853836_T02	1.5	1	21	562	582	YES	PTHR12632//PTHR12632:SF9 - TRANSCRIPTION FACTOR NF-Y ALPHA-RELATED // SUBFAMILY NOT NAMED
	GRMZM2G000686_T06	2	1	21	890	910	YES	PTHR12632//PTHR12632:SF16 - TRANSCRIPTION FACTOR NF-Y ALPHA-RELATED // SUBFAMILY NOT NAMED
	GRMZM2G040349_T02	2	1	21	1873	1893	YES	PTHR12632//PTHR12632:SF8 - TRANSCRIPTION FACTOR NF-Y ALPHA-RELATED // SUBFAMILY NOT NAMED
	GRMZM2G040349_T01	2	1	21	2144	2164	YES	PTHR12632//PTHR12632:SF8 - TRANSCRIPTION FACTOR NF-Y ALPHA-RELATED // SUBFAMILY NOT NAMED
	GRMZM5G857944_T02	2	1	21	971	991	YES	PTHR12632//PTHR12632:SF10 - TRANSCRIPTION FACTOR NF-Y ALPHA-RELATED // SUBFAMILY NOT NAMED
	GRMZM2G091964_T02	2.5	1	21	2076	2096	YES	PTHR12632//PTHR12632:SF13 - TRANSCRIPTION FACTOR NF-Y ALPHA-RELATED // SUBFAMILY NOT NAMED
miR319b	GRMZM2G028054_T03	1	1	21	1692	1712	YES	PTHR10641:SF475 - MYB TRANSCRIPTION FACTOR-RELATED
	GRMZM2G089361_T01	1.5	1	21	1315	1335	YES	PF03634 - TCP family transcription factor (TCP)
	GRMZM2G115516_T02	1.5	1	21	390	410	YES	PF03634 - TCP family transcription factor (TCP)
	GRMZM2G180568_T01	2	1	21	851	871	YES	PF03634 - TCP family transcription factor (TCP)
	GRMZM2G004090_T01	2	1	21	1000	1020	YES	PTHR10641:SF540 - MYB TRANSCRIPTION FACTOR
	GRMZM2G020805_T01	2	1	21	1428	1448	YES	PTHR31072:SF2 - TRANSCRIPTION FACTOR TCP2-RELATED
miR396cd	GRMZM2G124566_T02	0	1	21	629	649	NO	PF08879//PF08880 - WRC (WRC) // QLQ (QLQ)
	GRMZM2G045977_T01	0	1	21	801	821	YES	PF08879//PF08880 - WRC (WRC) // QLQ (QLQ)
	GRMZM2G067743_T02	0	1	21	538	558	YES	PF08879//PF08880 - WRC (WRC) // QLQ (QLQ)
	GRMZM2G034876_T03	0	1	21	662	682	YES	PF08879//PF08880 - WRC (WRC) // QLQ (QLQ)
	GRMZM2G018414_T02	0	1	21	480	500	YES	PF08879//PF08880 - WRC (WRC) // QLQ (QLQ)
	GRMZM2G129147_T01	0	1	21	639	659	YES	PF08879//PF08880 - WRC (WRC) // QLQ (QLQ)
	GRMZM2G067743_T03	0	1	21	537	557	YES	PF08879//PF08880 - WRC (WRC) // QLQ (QLQ)
	GRMZM2G119627_T01	2.5	1	21	1539	1559	NO	PTHR23101:SF25 - RABEX-5
miR398ab	GRMZM2G068710_T08	3	1	21	1756	1776	YES	PTHR10593//PTHR10593:SF27 - SERINE/THREONINE-PROTEIN KINASE RIO // SUBFAMILY NOT NAMED
	GRMZM2G068710_T07	3	1	21	1703	1723	YES	PTHR10593//PTHR10593:SF27 - SERINE/THREONINE-PROTEIN KINASE RIO // SUBFAMILY NOT NAMED
miR398b	GRMZM5G824689_T01	1	1	21	216	236	YES	Unknown
	GRMZM2G103812_T02	2.5	1	21	375	395	YES	K17285 - selenium-binding protein 1 (SELENBP1)
	GRMZM2G068519_T02	2.5	1	21	266	286	YES	Unknown
	GRMZM2G302701_T01	2	1	21	2240	2260	YES	K14861 - nucleolar pre-ribosomal-associated protein 1 (URB1)
	GRMZM2G338696_T03	2.5	1	21	51	71	YES	PTHR10122 - CYTOCHROME C OXIDASE SUBUNIT 5B, MITOCHONDRIAL
miR408b	GRMZM2G148351_T01	2	1	21	265	285	NO	PTHR10994:SF77 - RETICULON-LIKE PROTEIN B10-RELATED
	GRMZM2G314133_T02	2.5	1	21	613	633	NO	PF04780//PF04781 - Protein of unknown function (DUF629) (DUF629) // Protein of unknown function (DUF627) (DUF627)
	GRMZM2G147955_T01	3	1	21	560	580	NO	PF02602 - Uroporphyrinogen-III synthase HemD (HEM4)
miR528ab	GRMZM2G107562_T01	3.5	1	21	570	589	YES	PF02298 - Plastocyanin-like domain (Cu_bind_like)
	GRMZM5G839518_T02	2.5	1	21	2398	2418	YES	PF00010 - Helix-loop-helix DNA-binding domain (HLH)
	GRMZM5G839518_T03	2.5	1	21	2501	2521	YES	PF00010 - Helix-loop-helix DNA-binding domain (HLH)
	GRMZM2G045955_T02	2.5	1	21	1260	1280	NO	Unknown
