# Supplementary material for: Differential Expression of Maize and Teosinte microRNAs under Submergence, Drought, and Alternated Stress
Source: Plants (Basel). 2020 Oct 15;9(10):1367. doi: 10.3390/plants9101367 (PMC7650716; doi:10.3390/plants9101367)
Supplement: Supplementary file 1 [file plants-09-01367-s001.zip › Supplementary Materials_proof 2/Table S5.xlsx]

## Sheet: Suppl. Table S5
Table S5. The most abundant reads that mapped to the trnL-trnF intergenic spacer and tRNA-Phe (trnF) gene from maize chloroplast.
		NORMALIZED (TPM)								FOLD CHANGE
Small RNA sequence	Length	Maize- CONTROL	Maize- SUBMERGENCE	Maize- DROUGHT	Teosinte- CONTROL	Teosinte- SUBMERGENCE	Teosinte- DROUGHT	Teosinte- DROUGHT- SUBMERGENCE	Teosinte- SUBMERGENCE-DROUGHT	Log2 Maize SUBMERGENCE/CONTROL	Log2 Maize DROUGHT/ CONTROL	Log2 Teosinte SUBMERGENCE/ CONTROL	Log2 Teosinte DROUGHT/ CONTROL	Log2 Teosinte DROUGHT-SUBMERGENCE/ CONTROL	Log2 Teosinte SUBMERGENCE-DROUGHT/ CONTROL
GTCAGGATAGCTCAGTTGGTAGAGCA	26	12.1714	28.4217	53.643	1225.73	870.024	2273.94	3615.96	2140.42	1.2235	2.1399	-0.494519	0.891547	1.56073	0.804245
GTCAGGATAGCTCAGTTGGTAGAGC	25	21.7202	50.1871	232.049	711.137	666.459	1281.92	2319.91	1687.44	1.20828	3.41732	-0.0936118	0.850106	1.70587	1.24664
GTCAGGATAGCTCAGTTGGTAGA	23	32.6812	15.3951	24.6158	94.4661	15.028	299.04	315.302	47.2918	-1.08599	-0.408874	-2.65214	1.66247	1.73887	-0.998205
GTCAGGATAGCTCAGTTGGTAGAGCAGA	28	3.09328	27.3599	62.2972	74.5479	18.3083	190.653	55.952	16.4983	3.14486	4.33196	-2.02567	1.35471	-0.413977	-2.17585
GGATAGCTCAGTTGGTAGAGCAGAGGA	27	0.201736	0.204179	1.34697	19.2313	5.1492	6.61396	17.2943	4.09463	0.017366	2.73918	-1.90104	-1.53987	-0.153166	-2.23165
CAGGATAGCTCAGTTGGTAGAGCA	24	0.470716	0.939222	1.38064	16.9067	21.5122	26.5301	50.3568	57.6362	0.996607	1.55241	0.347563	0.65004	1.57459	1.76938
GTCAGGATAGCTCAGTTGGTAGAG	24	8.27116	3.10352	4.88276	14.1065	8.08615	29.8371	43.9351	22.4127	-1.41419	-0.760394	-0.802836	1.08075	1.63901	0.667958
GGATAGCTCAGTTGGTAGAGCAGAGG	26	0.268981	0.5717	1.61636	12.0988	4.72963	3.82718	11.1904	4.83694	1.08776	2.58717	-1.35507	-1.66052	-0.112606	-1.3227
TCAGGATAGCTCAGTTGGTAGAGC	24	0.0672452	0.653372	0.976551	11.8875	3.24209	9.21495	16.722	10.7754	3.2804	3.86019	-1.87445	-0.367397	0.492304	-0.141711
GTCAGGATAGCTCAGTTGGTAG	22	41.1541	5.26781	3.06435	11.2535	1.4494	20.0277	11.3812	8.47661	-2.96576	-3.74738	-2.95684	0.831619	0.0162721	-0.408815
AGGATAGCTCAGTTGGTAGAGCA	23	0.0672452	0.0816715	0.303068	8.0835	5.53062	18.6157	23.9704	22.9395	0.2804	2.17214	-0.54754	1.20347	1.5682	1.50478
AGCTCAGTTGGTAGAGCAGAGGAC	24	0.201736	0.367522	0.202045	6.4985	2.02154	2.0808	9.02862	5.60318	0.865363	0.00221134	-1.68465	-1.64297	0.474399	-0.213861
GGATAGCTCAGTTGGTAGAGCA	22	0.0672452	0.204179	0.269393	6.4985	5.79762	14.4169	21.1728	20.1379	1.60233	2.00221	-0.164648	1.14959	1.70403	1.63174
GTCAGGATAGCTCAGTTGGTAGAGCAG	27	0.403471	3.22602	3.97355	6.39284	1.52569	18.0212	10.1731	2.84948	2.99922	3.29989	-2.067	1.49517	0.670231	-1.16576
GGATAGCTCAGTTGGTAGAGCAGAGGAC	28	0.0672452	0.0408357	0.370416	6.39284	0.533991	0.557356	2.03462	0.957809	-0.7196	2.46164	-3.58157	-3.51979	-1.6517	-2.73865
TCAGGATAGCTCAGTTGGTAGAGCA	25	0.13449	0.408357	0.572461	4.96634	4.04307	9.10348	16.277	11.0388	1.60233	2.08967	-0.296729	0.874237	1.71258	1.15232
GATAGCTCAGTTGGTAGAGCA	21	0.201736	0.0408357	0.134697	3.90967	3.69979	9.32643	13.2886	12.0444	-2.30456	-0.582751	-0.0796013	1.25428	1.76507	1.62325
CAGGATAGCTCAGTTGGTAGAGC	23	0.537962	0.28585	1.11125	3.3285	9.19227	6.91122	12.9707	30.9133	-0.912245	1.04661	1.46555	1.05407	1.96231	3.21528
TCAGGATAGCTCAGTTGGTAGAGCAGA	27	0.0672452	0.0816715	0.336742	3.3285	0.305138	2.04364	1.78029	0.287343	0.2804	2.32414	-3.44734	-0.703733	-0.902759	-3.53403
AGGATAGCTCAGTTGGTAGAGCAGAGGA	28	0.0672452	0.122507	0.303068	2.74733	1.25869	2.52668	1.33522	0.287343	0.865363	2.17214	-1.12611	-0.120789	-1.04096	-3.25719
GTCAGGATAGCTCAGTTGG	19	34.6313	4.69611	18.2514	2.64167	1.4494	2.89825	2.03462	5.17217	-2.88254	-0.924068	-0.865989	0.133734	-0.37669	0.96932
GTCAGGATAGCTCAGTTGGTAGAGCAGAG	29	0.201736	0.449193	1.1786	2.3775	0.648418	4.71895	1.3988	0.933864	1.15487	2.54653	-1.87445	0.989019	-0.765256	-1.34816
AGCTCAGTTGGTAGAGCAGAGGACT	25	0.605207	0.490029	1.21227	2.27183	0.68656	1.59775	8.58355	1.29304	-0.304562	1.00221	-1.7264	-0.507812	1.91772	-0.813088
GTCAGGATAGCTCAGTTGGTAGAGCAGAGG	30	1.00868	1.96012	0.976551	2.16617	2.59367	4.27306	13.7973	19.8027	0.958472	-0.0466983	0.25985	0.980126	2.67117	3.19248
GATAGCTCAGTTGGTAGAGC	20	0.0672452	0.0408357	0.40409	2.11333	2.28853	2.41521	5.72237	5.31584	-0.7196	2.58717	0.114902	0.192627	1.43709	1.33078
GGATAGCTCAGTTGGTAGAGCAGA	24	0.739697	1.59259	2.25617	1.79633	0.839129	7.58004	4.76864	1.17332	1.10637	1.60887	-1.09809	2.07715	1.40852	-0.614464
TAGCTCAGTTGGTAGAGCAGAGGAC	25	0.0672452	0.0816715	0.134697	1.69067	0.648418	0.483042	3.94208	1.65222	0.2804	1.00221	-1.3826	-1.80737	1.22136	-0.0331866
ATAGCTCAGTTGGTAGAGCAGAGGAC	26	0.13449	0.0408357	0.168371	1.47933	0.495849	0.817456	3.81491	0.981754	-1.7196	0.324139	-1.57698	-0.855736	1.3667	-0.591514
AGCTCAGTTGGTAGAGCAGAGGA	23	0.0672452	0.0408357	0.0336742	1.47933	0.724702	1.0404	4.06924	1.96351	-0.7196	-0.997789	-1.02949	-0.507812	1.45981	0.408486
GATAGCTCAGTTGGTAGAGCAGAGG	25	0.0672452	0.0816715	0.202045	1.4265	1.14427	1.70923	3.05193	1.84378	0.2804	1.58717	-0.318058	0.260862	1.09724	0.370188
GTCAGGATAGCTCAGTTGGTA	21	11.8352	1.30674	1.9531	1.21517	0.724702	1.63491	1.97104	1.55644	-3.17903	-2.59924	-0.745695	0.428057	0.6978	0.357095
CTCAGTTGGTAGAGCAGAGGA	21	0.403471	0.204179	0.134697	1.05667	0.381422	1.11471	2.7976	0.694412	-0.982634	-1.58275	-1.47006	0.0771501	1.40467	-0.605658
AGGATAGCTCAGTTGGTAGAGC	22	0.13449	0.0408357	0.269393	1.00383	0.953555	1.52344	2.35253	2.46636	-1.7196	1.00221	-0.0741321	0.601812	1.22869	1.29686
ATAGCTCAGTTGGTAGAGCAGAGGACT	27	0.0672452	0.0816715	0.303068	1.00383	0.381422	1.5606	6.86684	0.359178	0.2804	2.17214	-1.39606	0.636577	2.77413	-1.48275
GATAGCTCAGTTGGTAGAGCAGAGGA	26	0.0672452	0.0408357	0.0336742	1.00383	0.381422	0.705984	2.92477	0.287343	-0.7196	-0.997789	-1.39606	-0.507812	1.5428	-1.80468
ATAGCTCAGTTGGTAGAGCAGAGG	24	0.605207	0.122507	0.168371	0.951001	0.648418	2.74962	3.36984	2.05929	-2.30456	-1.84579	-0.552523	1.53172	1.82516	1.11463
TAGCTCAGTTGGTAGAGCAGAGG	23	0.268981	0.0408357	0.0673484	0.951001	1.4494	1.63491	3.17909	3.35233	-2.7196	-1.99779	0.607942	0.781694	1.7411	1.81765
CAGGATAGCTCAGTTGGTAGAGCAGAGGA	29	0.0672452	0.0816715	0.134697	0.951001	0.228853	0.557356	0.508655	0.431014	0.2804	1.00221	-2.05502	-0.770847	-0.902759	-1.14171
TTGGTAGAGCAGAGGACT	18	0.537962	0.898386	0.707158	0.845334	0.381422	1.07756	5.08655	0.526795	0.739832	0.394529	-1.14813	0.350169	2.58909	-0.682279
TCAGGATAGCTCAGTTGGTAGA	22	0.13449	0.0408357	0.0336742	0.845334	0.0762844	0.483042	0.6994	0.287343	-1.7196	-1.99779	-3.47006	-0.807373	-0.273402	-1.55675
CTCAGTTGGTAGAGCAGAGGACT	23	0.13449	0.0408357	0.202045	0.7925	0.0762844	1.0404	8.58355	0.574685	-1.7196	0.587174	-3.37695	0.392652	3.43709	-0.463639
TAGCTCAGTTGGTAGAGCA	19	0.0672452	0.0816715	0.0336742	0.7925	0.228853	0.780299	1.14447	1.50855	0.2804	-0.997789	-1.79199	-0.0223856	0.5302	0.928678
TAGCTCAGTTGGTAGAGCAGAGGACT	26	0.13449	0.163343	0.505113	0.739667	0.533991	1.11471	7.43908	0.622576	0.2804	1.9091	-0.470061	0.591723	3.33018	-0.248626
GGATAGCTCAGTTGGTAGAGCAGAGGACT	29	0.0672452	0.0408357	0.0336742	0.739667	0.114427	0.222942	0.254327	0.263398	-0.7196	-0.997789	-2.69245	-1.7302	-1.54019	-1.48963
CTCAGTTGGTAGAGCAGAG	19	0.336226	0.28585	0.336742	0.634	0.305138	2.26658	1.46238	0.742302	-0.234173	0.00221134	-1.05502	1.83796	1.20577	0.227523
GTCAGGATAGCTCAGTTGGT	20	3.29502	0.449193	0.774506	0.581167	0.495849	1.5606	0.890146	1.17332	-2.87488	-2.08894	-0.229053	1.42507	0.615089	1.01357
ATAGCTCAGTTGGTAGAGCA	20	0.0672452	0.0408357	0.0336742	0.581167	0.648418	1.41197	2.67044	2.58608	-0.7196	-0.997789	0.15797	1.28068	2.20005	2.15374
CAGGATAGCTCAGTTGGTAGAGCAGAGG	28	0.0672452	0.0816715	0.0673484	0.581167	0.533991	0.2601	0.635819	0.167617	0.2804	0.00221134	-0.122137	-1.15989	0.129662	-1.79379
ATAGCTCAGTTGGTAGAGCAGAGGA	25	0.0672452	0.0408357	0.0673484	0.581167	0.305138	0.557356	2.98835	0.622576	-0.7196	0.00221134	-0.929492	-0.0603534	2.36232	0.099297
GATAGCTCAGTTGGTAGAGCAGAGGAC	27	0.0672452	0.0408357	0.0336742	0.581167	0.228853	0.148628	1.27164	0.335233	-0.7196	-0.997789	-1.34453	-1.96724	1.12966	-0.793788
GCTCAGTTGGTAGAGCAGAGGACT	24	0.537962	0.0816715	0.101023	0.528334	0.228853	0.371571	3.17909	0.311288	-2.7196	-2.41283	-1.20703	-0.507812	2.58909	-0.763199
AGCTCAGTTGGTAGAGCAGAGG	22	0.13449	0.0408357	0.101023	0.528334	0.495849	1.26334	1.52596	1.43671	-1.7196	-0.412826	-0.0915491	1.25772	1.5302	1.44325
TCAGGATAGCTCAGTTGGTAGAG	23	0.0672452	0.0408357	0.0336742	0.528334	0.190711	0.520199	1.20806	0.55074	-0.7196	-0.997789	-1.47006	-0.0223856	1.19317	0.0599228
AGGATAGCTCAGTTGGTAGAGCAGAGG	27	0.268981	0.0816715	0.269393	0.4755	0.572133	0.222942	0.953728	0.287343	-1.7196	0.00221134	0.266905	-1.09277	1.00413	-0.726674
GGATAGCTCAGTTGGTAGAGC	21	0.201736	0.0408357	0.0336742	0.4755	0.495849	0.780299	2.03462	1.17332	-2.30456	-2.58275	0.060454	0.71458	2.09724	1.30307
GGTCAGGATAGCTCAGTTGGTAGA	24	0.201736	0.204179	0.134697	0.4755	0.0381422	0.2601	0.826564	0.0957809	0.017366	-0.582751	-3.63999	-0.870383	0.797681	-2.31164
CAGTTGGTAGAGCAGAGGACT	21	0.0672452	0.245014	0.269393	0.4755	0.228853	0.445885	1.71671	0.239452	1.86536	2.00221	-1.05502	-0.0927749	1.85213	-0.989708
CTCAGTTGGTAGAGCAGAGGAC	22	0.0672452	0.0408357	0.202045	0.4755	0.0762844	0.557356	1.65313	0.526795	-0.7196	1.58717	-2.63999	0.229153	1.79768	0.147796
GTCAGGATAGCTCAGTTGGTAGAGCAGAGGA	31	0.605207	1.1434	0.942877	0.422667	0.381422	0.334414	2.03462	3.496	0.91783	0.639641	-0.148133	-0.337887	2.26717	3.04811
SUM		180.083	152.481	426.248	2283.77	1671.2	4279.9	6693.45	4175.81	-0.240034	1.24303	-0.450535	0.906157	1.55133	0.870635
