# Supplementary material for: Differential Expression of Maize and Teosinte microRNAs under Submergence, Drought, and Alternated Stress
Source: Plants (Basel). 2020 Oct 15;9(10):1367. doi: 10.3390/plants9101367 (PMC7650716; doi:10.3390/plants9101367)
Supplement: Supplementary file 1 [file plants-09-01367-s001.zip › Supplementary Materials_proof 2/Table S4.xlsx]

## Sheet: Suppl. Table S4
Table S4. The most abundant reads that mapped to Z.mays organelle DNA for NADH dehydrogenase subunit 2.
		NORMALIZED (TPM)								FOLD CHANGE
Small RNA sequence	Length	Maize- CONTROL	Maize- SUBMERGENCE	Maize- DROUGHT	Teosinte- CONTROL	Teosinte- SUBMERGENCE	Teosinte- DROUGHT	Teosinte- DROUGHT- SUBMERGENCE	Teosinte- SUBMERGENCE-DROUGHT	Log2 Maize SUBMERGENCE/CONTROL	Log2 Maize DROUGHT/ CONTROL	Log2 Teosinte SUBMERGENCE/ CONTROL	Log2 Teosinte DROUGHT/ CONTROL	Log2 Teosinte DROUGHT-SUBMERGENCE/ CONTROL	Log2 Teosinte SUBMERGENCE-DROUGHT/ CONTROL
TAATTCATGATCTGGCATGTACAG	24	308.252	131.859	86.2059	225.387	92.3423	57.7049	95.182	127.58	-1.22512	-1.83825	-1.28734	-1.96564	-1.24364	-0.821001
TAATTCATGATCTGGCATGTACAGAAT	27	297.762	134.186	235.888	820.132	92.533	153.199	365.85	114.267	-1.14992	-0.336059	-3.14782	-2.42045	-1.1646	-2.84345
TAATTCATGATCTGGCATGTACA	23	103.759	3.34853	2.55924	12.0988	1.29684	2.37805	4.45073	10.8711	-4.95357	-5.34138	-3.2218	-2.34702	-1.44275	-0.154366
AATTCATGATCTGGCATGTACAGA	24	89.9068	28.5442	21.3494	49.8219	23.61	13.5252	33.0626	29.9315	-1.65523	-2.07423	-1.07738	-1.88113	-0.59158	-0.735113
CTGCAGTTACTAATTCATGATCTGG	25	82.0392	278.786	210.935	97.8474	75.102	139.079	96.0086	115.56	1.76477	1.36241	-0.381682	0.507299	-0.0273696	0.240033
CTGCAGTTACTAATTCATGATCTGGC	26	73.2973	471.326	295.76	152.266	147.458	135.549	115.91	83.6886	2.68489	2.0126	-0.0462894	-0.167777	-0.39359	-0.863489
GTTACTAATTCATGATCTGGCATG	24	63.076	41.7341	25.5587	49.135	26.28	13.0793	22.1901	25.0707	-0.595864	-1.30328	-0.902787	-1.90947	-1.14684	-0.970752
GTTACTAATTCATGATCTGGCATGT	25	46.8027	68.2365	34.1793	25.7298	24.0677	10.1439	16.722	30.147	0.543953	-0.453468	-0.0963425	-1.34283	-0.621693	0.228574
TGCAGTTACTAATTCATGATCTGGC	25	46.6009	137.371	101.662	61.7094	52.1023	60.6403	38.3399	40.3477	1.55965	1.12535	-0.244144	-0.0252116	-0.686644	-0.613003
CAGTTACTAATTCATGATCTGGC	23	45.794	17.8452	9.42877	27.1563	6.8656	13.0793	11.9534	25.8848	-1.35962	-2.28002	-1.98383	-1.05401	-1.18387	-0.0691848
TGCAGTTACTAATTCATGATCTGG	24	45.1888	55.0466	58.2563	41.844	34.9001	67.7745	31.7273	52.2245	0.284688	0.36645	-0.261789	0.695721	-0.399295	0.319706
TTACTAATTCATGATCTGGCATG	23	39.6074	3.71605	2.05413	10.6723	1.25869	1.93217	2.22537	7.47091	-3.41393	-4.26918	-3.08388	-2.46558	-2.26176	-0.51452
GTTACTAATTCATGATCTGGCATGTA	26	31.807	56.1083	31.4854	20.7635	15.9816	7.43141	11.8898	21.4549	0.81887	-0.0146625	-0.37764	-1.48234	-0.804325	0.0472584
AATTCATGATCTGGCATGTACAGAA	25	30.1259	6.24787	7.1726	18.3332	7.78101	4.31022	13.2886	7.80614	-2.26957	-2.07043	-1.23643	-2.08862	-0.464267	-1.23177
GTTACTAATTCATGATCTGGC	21	27.705	21.4796	21.6188	9.45717	7.55216	17.3524	7.62982	19.228	-0.367181	-0.35786	-0.32452	0.875651	-0.309759	1.02373
AGTTACTAATTCATGATCTGGCAT	24	25.2842	12.9041	12.6952	24.8317	13.9219	12.2247	8.32922	13.122	-0.970408	-0.993957	-0.834825	-1.02239	-1.57593	-0.920196
GCAGTTACTAATTCATGATCTGG	23	24.141	13.5983	14.3789	16.167	6.67489	19.0987	13.3522	20.4971	-0.828061	-0.747536	-1.27624	0.240424	-0.275976	0.342368
GCAGTTACTAATTCATGATCTGGC	24	22.7289	50.0238	38.3549	22.9297	20.5968	30.0229	18.6295	19.4435	1.13809	0.754884	-0.154796	0.388848	-0.299628	-0.237926
TTACTAATTCATGATCTGGCATGTA	25	20.6443	14.5375	9.83286	12.6272	9.68812	5.35062	8.83788	12.691	-0.505961	-1.07006	-0.382243	-1.23875	-0.51476	0.00727067
GCTGCAGTTACTAATTCATGATCTGGC	27	19.9718	154.196	125.672	82.7899	52.4837	65.285	38.467	31.5359	2.94872	2.65363	-0.657585	-0.342703	-1.10583	-1.39246
AGTTACTAATTCATGATCTGGCATGTA	27	18.4252	27.7275	20.6423	29.5339	17.2403	8.6576	13.7973	15.2052	0.589636	0.163923	-0.776586	-1.77033	-1.09799	-0.957803
TTACTAATTCATGATCTGGCATGT	24	18.1562	9.18804	7.64404	12.3102	9.0397	5.35062	6.54893	9.57809	-0.982634	-1.24806	-0.445504	-1.20207	-0.91052	-0.362041
AGTTACTAATTCATGATCTGGCATGT	26	18.0217	38.1406	22.2586	22.824	17.0496	7.43141	9.66444	18.1984	1.08159	0.304629	-0.420817	-1.61884	-1.23979	-0.326743
TAATTCATGATCTGGCATGTA	21	17.551	2.12346	2.89598	3.9625	1.41126	2.22942	1.08089	3.47206	-3.04707	-2.59943	-1.48943	-0.829741	-1.87419	-0.190621
GTTACTAATTCATGATCTGG	20	15.1302	12.5366	17.2749	12.3102	9.26856	20.102	14.6238	18.6054	-0.271286	0.191245	-0.409434	0.707486	0.24847	0.595874
AGTTACTAATTCATGATCTGGCA	23	14.3905	1.59259	1.54901	4.2795	0.915413	1.3005	1.33522	3.0171	-3.17566	-3.21569	-2.22495	-1.71838	-1.68037	-0.504281
TAATTCATGATCTGGCATGTAC	22	13.1128	0.5717	0.606135	0.951001	0.457707	0.557356	0.635819	0.790193	-4.51957	-4.43519	-1.05502	-0.770847	-0.580831	-0.267242
TTACTAATTCATGATCTGGC	20	11.6334	7.96297	8.3512	4.06817	2.47924	5.42493	4.00566	6.99201	-0.546897	-0.478221	-0.714479	0.415226	-0.0223407	0.781327
AATTCATGATCTGGCATGTACAGAAT	26	9.8178	2.77683	5.18582	11.095	2.17411	3.00972	6.86684	2.34663	-1.82196	-0.920827	-2.35142	-1.88221	-0.692192	-2.24125
TAATTCATGATCTGGCATG	19	9.0781	1.51092	2.0878	2.58883	0.800986	1.5606	0.890146	2.2748	-2.58696	-2.12041	-1.69245	-0.730205	-1.54019	-0.186565
AGTTACTAATTCATGATCTGG	21	8.54014	2.61349	5.62359	2.64167	1.75454	7.13416	5.02297	8.14138	-1.70828	-0.602769	-0.590355	1.43329	0.92709	1.62382
GTTACTAATTCATGATCTGGCAT	23	8.40565	0.898386	0.673484	2.32467	0.495849	0.594513	0.445073	2.05929	-3.22595	-3.64164	-2.22905	-1.96724	-2.38491	-0.174878
CAGTTACTAATTCATGATCTGG	22	7.86769	0.980058	1.51534	1.16233	0.457707	0.817456	0.572237	1.65222	-3.005	-2.3763	-1.34453	-0.507812	-1.02234	0.507382
CATGATCTGGCATGTACAGA	20	7.26248	1.1434	0.40409	2.32467	0.724702	0.63167	1.01731	1.72406	-2.66713	-4.16771	-1.68156	-1.87978	-1.19227	-0.431218
AGTTACTAATTCATGATCTGGCATG	25	6.2538	5.47199	4.61336	5.91734	3.47094	2.67531	5.84953	4.09463	-0.192669	-0.438915	-0.769621	-1.14524	-0.0166271	-0.531213
GCTGCAGTTACTAATTCATGATCTGG	26	6.18656	33.4036	24.2791	13.948	8.96342	15.5317	14.8146	19.0125	2.4328	1.9725	-0.637938	0.155153	0.0869579	0.44689
ATTCATGATCTGGCATGTACAGA	23	6.11931	1.26591	0.707158	3.27567	1.22055	0.966084	3.75133	3.0171	-2.2732	-3.11327	-1.42426	-1.76157	0.195613	-0.118627
GTTACTAATTCATGATCTGGCATGTAC	27	5.51411	5.34948	3.97355	5.65317	3.31837	1.63491	1.3988	1.89167	-0.0437286	-0.472698	-0.768584	-1.78985	-2.01487	-1.5794
TCATGATCTGGCATGTACAGA	21	5.24513	1.26591	0.303068	2.853	0.953555	0.928927	1.14447	1.4846	-2.05081	-4.11327	-1.58109	-1.61884	-1.3178	-0.942402
CATGATCTGGCATGTACAGAA	21	5.11064	0.653372	0.370416	1.69067	0.0762844	0.334414	0.381491	0.478905	-2.96753	-3.78628	-4.47006	-2.33789	-2.14787	-1.81978
ATTCATGATCTGGCATGTACAGAA	24	4.03471	0.449193	1.01023	2.16617	0.610275	0.408728	2.16178	0.622576	-3.16706	-1.99779	-1.82761	-2.40593	-0.00292326	-1.79882
TTCATGATCTGGCATGTACAGAA	23	3.90022	0.0816715	0.269393	1.268	0.34328	0.185785	1.14447	0.50285	-5.57758	-3.85577	-1.8851	-2.77085	-0.147872	-1.33436
AATTCATGATCTGGCATGTACAG	23	3.63124	0.367522	0.370416	0.898167	0.34328	0.148628	0.381491	0.838083	-3.30456	-3.29324	-1.3876	-2.59528	-1.23533	-0.0998909
TTCATGATCTGGCATGTACAGA	22	3.564	0.367522	0.168371	1.37367	0.495849	0.371571	1.58955	1.02964	-3.2776	-4.40378	-1.47006	-1.88632	0.210582	-0.415886
TCATGATCTGGCATGTACAGAA	22	3.49675	0.204179	0.437764	1.84917	0.572133	0.2601	0.890146	0.383124	-4.09811	-2.99779	-1.69245	-2.82974	-1.05476	-2.27099
TACTAATTCATGATCTGGC	19	3.36226	2.94017	2.25617	1.63783	0.915413	1.78354	1.3988	2.0114	-0.193531	-0.575556	-0.839295	0.122954	-0.227599	0.29641
TCAATGGACTCCTGACGTCTACGAAGGA	28	3.09328	10.9848	4.41132	9.61567	5.07291	2.52668	3.05193	1.53249	1.8283	0.512072	-0.922573	-1.92814	-1.65567	-2.64951
TCATGATCTGGCATGTACAGAAT	23	2.95879	0.245014	0.336742	2.48317	0.0762844	0.445885	1.01731	0.574685	-3.59407	-3.13529	-5.02465	-2.47744	-1.28742	-2.11134
ACTAATTCATGATCTGGC	18	2.75705	3.06268	3.06435	1.00383	1.18241	1.52344	0.572237	1.46066	0.151667	0.152454	0.236208	0.601812	-0.810837	0.541099
ACTAATTCATGATCTGGCATGTA	23	2.68981	0.530864	0.235719	1.21517	0.34328	0.520199	0.381491	0.981754	-2.34109	-3.51236	-1.8237	-1.22402	-1.67143	-0.307721
TAATTCATGATCTGGCAT	18	2.62256	0.612536	0.370416	0.0528334	0.228853	0.148628	0.0635819	0.383124	-2.09811	-2.82376	2.1149	1.49219	0.267166	2.85829
TACTAATTCATGATCTGGCATGTA	24	2.28634	0.980058	1.14492	2.16617	0.762844	0.445885	1.33522	1.60433	-1.2221	-0.997789	-1.50568	-2.2804	-0.698069	-0.433174
GTTACTAATTCATGATCTGGCA	22	2.15185	0.0816715	0.202045	0.0528334	0.152569	0.297257	0.0635819	0.167617	-4.7196	-3.41283	1.52994	2.49219	0.267166	1.66564
AGTTACTAATTCATGATCTGGCATGTAC	28	2.0846	2.40931	1.75106	6.1815	2.47924	1.22618	1.52596	1.22121	0.208847	-0.251545	-1.31806	-2.33378	-2.01824	-2.33965
TAATTCATGATCTGGCATGTACAGAATG	28	1.88287	1.02089	2.35719	12.2573	1.25869	2.45237	6.6761	1.02964	-0.883098	0.324139	-3.28365	-2.3214	-0.87657	-3.57343
TAATTCATGATCTGGCATGT	20	1.74838	0.408357	0.538787	0.686834	0.228853	0.445885	0.508655	0.838083	-2.09811	-1.69823	-1.58554	-0.62329	-0.433274	0.287132
ACTAATTCATGATCTGGCATGTACAGA	27	1.68113	1.63343	2.28984	3.27567	1.94525	1.15187	2.35253	0.981754	-0.0415277	0.445818	-0.751832	-1.50781	-0.477577	-1.73836
CATGATCTGGCATGTACAGAAT	22	1.68113	0.245014	0.303068	1.16233	0.152569	0.222942	0.6994	0.119726	-2.77849	-2.47172	-2.92949	-2.38228	-0.732834	-3.27921
TGATCTGGCATGTACAGAA	19	1.68113	0.204179	0.0673484	1.1095	0.152569	0.0743141	0.127164	0.167617	-3.04153	-4.64164	-2.86238	-3.90013	-3.12515	-2.72667
TTACTAATTCATGATCTGGCATGTAC	26	1.54664	1.02089	1.34697	1.21517	0.953555	0.63167	0.508655	0.862028	-0.599305	-0.199423	-0.349767	-0.943912	-1.2564	-0.495348
CTGCAGTTACTAATTCATGATCTGGCA	27	1.47939	2.77683	1.61636	2.00767	0.877271	0.705984	0.317909	0.215507	0.908432	0.127742	-1.19443	-1.50781	-2.65883	-3.21971
CTAATTCATGATCTGGCATGTA	22	1.47939	0.653372	0.471439	0.739667	0.610275	0.185785	0.317909	0.263398	-1.17903	-1.64987	-0.277416	-1.99324	-1.21826	-1.48963
TACTAATTCATGATCTGGCATG	22	1.47939	0.28585	0.168371	0.422667	0.114427	0.111471	0.0635819	0.143671	-2.37168	-3.13529	-1.8851	-1.92285	-2.73283	-1.55675
TACTAATTCATGATCTGGCATGT	23	1.41215	0.204179	0.134697	0.211333	0.266995	0.185785	0.190746	0.50285	-2.78999	-3.39011	0.337294	-0.185884	-0.147872	1.25061
TCATGATCTGGCATGTACAG	20	1.41215	0.245014	0.0673484	0.422667	0.152569	0.111471	0.0635819	0.191562	-2.52695	-4.39011	-1.47006	-1.92285	-2.73283	-1.14171
TTCATGATCTGGCATGTACAG	21	1.41215	0.28585	0.0336742	0.422667	0.114427	0.0743141	0.127164	0.215507	-2.30456	-5.39011	-1.8851	-2.50781	-1.73283	-0.971786
AATTCATGATCTGGCATGT	19	1.3449	0.735043	0.673484	1.268	0.762844	0.334414	0.381491	0.814138	-0.871603	-0.997789	-0.733095	-1.92285	-1.73283	-0.639211
GTTACTAATTCATGATCTGGCATGTACA	28	1.27766	0.530864	0.572461	0.7925	0.419564	0.148628	0.762982	0.50285	-1.26709	-1.15825	-0.91752	-2.4147	-0.0547622	-0.656284
ATGATCTGGCATGTACAGAA	20	1.27766	0.0408357	0.0673484	0.739667	0.152569	0.111471	0.317909	0.263398	-4.96753	-4.24572	-2.27742	-2.7302	-1.21826	-1.48963
TTACTAATTCATGATCTGG	19	1.21041	1.42925	1.58269	1.21517	0.495849	1.63491	1.20806	2.05929	0.239758	0.386875	-1.29318	0.428057	-0.00846854	0.760992
CATGATCTGGCATGTACAG	19	1.00868	0.28585	0.0673484	0.1585	0.0381422	0.0371571	0.0635819	0.239452	-1.81914	-3.90468	-2.05502	-2.09277	-1.3178	0.595255
TAATTCATGATCTGGCATGTACAGAATGA	29	0.941433	0.980058	4.00723	17.5935	2.09782	4.08728	4.8958	1.05359	0.058008	2.08967	-3.06808	-2.10583	-1.84543	-4.06166
ATGATCTGGCATGTACAGA	19	0.941433	0.367522	0.202045	0.581167	0.190711	0.0371571	0.127164	0.311288	-1.35703	-2.22018	-1.60756	-3.96724	-2.19227	-0.900703
TTCATGATCTGGCATGTACAGAAT	24	0.941433	0.204179	0.101023	2.0605	0.190711	0.334414	1.52596	0.215507	-2.20503	-3.22018	-3.43353	-2.62329	-0.433274	-3.25719
CTAATTCATGATCTGGCATGTACAGA	26	0.874188	1.42925	0.774506	1.32083	0.533991	0.334414	0.826564	0.862028	0.709244	-0.174666	-1.30656	-1.98174	-0.676251	-0.615642
ATTCATGATCTGGCATGTACAGAAT	25	0.806943	0.530864	0.134697	1.16233	0.266995	0.111471	0.6994	0.407069	-0.604122	-2.58275	-2.12214	-3.38228	-0.732834	-1.51368
ACTAATTCATGATCTGGCATGT	22	0.806943	0.204179	0.0336742	0.264167	0.114427	0.0371571	0.127164	0.191562	-1.98263	-4.58275	-1.20703	-2.82974	-1.05476	-0.463639
TGATCTGGCATGTACAGA	18	0.739697	0.326686	0.101023	0.317	0.152569	0.0371571	0.127164	0.0957809	-1.17903	-2.87226	-1.05502	-3.09277	-1.3178	-1.72667
TTACTAATTCATGATCTGGCAT	22	0.739697	0.0408357	0.101023	0.1585	0.152569	0.0371571	0.190746	0.0478905	-4.17903	-2.87226	-0.0550233	-2.09277	0.267166	-1.72667
CTAATTCATGATCTGGCATGTACAGAA	27	0.672452	0.122507	0.269393	0.739667	0.152569	0.111471	0.190746	0.191562	-2.45657	-1.31972	-2.27742	-2.7302	-1.95523	-1.94907
AATTCATGATCTGGCATGTA	20	0.605207	0.449193	0.0336742	0.211333	0.152569	0.0743141	0.317909	0.263398	-0.430093	-4.16771	-0.470061	-1.50781	0.589094	0.317721
TACTAATTCATGATCTGG	18	0.537962	0.939222	0.437764	0.105667	0.228853	0.63167	1.01731	0.742302	0.803962	-0.297349	1.1149	2.57965	3.26717	2.81249
GAATTGAGTATGACTGTATGTGTG	24	0.403471	0.490029	0.40409	0.1585	0.114427	0.297257	0.317909	0.311288	0.2804	0.00221134	-0.470061	0.907225	1.00413	0.973766
CAGTTACTAATTCATGATCTGGCATGTA	28	0.403471	0.245014	0.303068	0.581167	0.305138	0.185785	0.254327	0.119726	-0.7196	-0.412826	-0.929492	-1.64532	-1.19227	-2.27921
AATTGAGTATGACTGTATGTGTGA	24	0.403471	0.245014	0.202045	0.211333	0.495849	0.445885	0.445073	0.431014	-0.7196	-0.997789	1.23038	1.07715	1.07452	1.02821
TGGCTGCAGTTACTAATTCATGATCTGGC	29	0.336226	3.34853	5.69094	6.1815	4.34821	5.75935	2.35253	0.718357	3.31602	4.08116	-0.507535	-0.102053	-1.39375	-3.10519
TGGCTGCAGTTACTAATTCATGATCTGG	28	0.336226	2.04179	2.02045	3.487	1.52569	3.15835	2.60686	1.72406	2.60233	2.58717	-1.19253	-0.142816	-0.419676	-1.01618
TTACTAATTCATGATCTGGCATGTACA	27	0.336226	0.0816715	0.538787	0.845334	0.34328	0.445885	0.317909	0.0957809	-2.04153	0.680283	-1.30014	-0.92285	-1.41091	-3.14171
AGTTACTAATTCATGATCTGGCATGTACA	29	0.336226	0.408357	0.303068	1.00383	0.266995	0.185785	0.127164	0.191562	0.2804	-0.149792	-1.91063	-2.43381	-2.98076	-2.38964
TTGGCTGCAGTTACTAATTCATGATCTGGC	30	0.268981	1.42925	4.91643	4.17384	2.28853	2.3409	0.826564	0.790193	2.40968	4.19204	-0.866951	-0.834313	-2.33618	-2.4011
ACTAATTCATGATCTGGCATGTACAGAA	28	0.268981	0.163343	0.639809	1.47933	0.648418	0.334414	0.508655	0.215507	-0.7196	1.25014	-1.18995	-2.14524	-1.54019	-2.77914
TTACTAATTCATGATCTGGCATGTACAGA	29	0.268981	0.449193	0.606135	1.79633	0.572133	0.334414	0.6994	0.119726	0.739832	1.17214	-1.65063	-2.42535	-1.36087	-3.90725
TTGGCTGCAGTTACTAATTCATGATCTGG	29	0.201736	4.24692	5.65726	6.92117	3.66165	5.64787	3.87849	1.84378	4.39588	4.80957	-0.918521	-0.293308	-0.83552	-1.90835
GTTACTAATTCATGATCTGGCATGTACAGA	30	0.201736	0.939222	2.76128	4.121	1.18241	0.520199	0.127164	0.431014	2.219	3.7748	-1.80127	-2.98586	-5.01824	-3.25719
ATCAATGGACTCCTGACGTCTACGAAGGA	29	0.201736	2.24597	1.01023	2.90583	1.4494	0.483042	0.635819	0.50285	3.4768	2.32414	-1.00349	-2.58873	-2.19227	-2.53075
TGCAGTTACTAATTCATGATCTGGCA	26	0.201736	0.735043	0.471439	0.317	0.114427	0.408728	0.0635819	0.167617	1.86536	1.2246	-1.47006	0.366657	-2.3178	-0.919319
CAGTTACTAATTCATGATCTGGCATG	26	0.201736	0.367522	0.370416	0.317	0.228853	0.185785	0.127164	0.167617	0.865363	0.87668	-0.470061	-0.770847	-1.3178	-0.919319
TTACTAATTCATGATCTGGCATGTACAG	28	0.201736	0.204179	0.336742	1.37367	0.419564	0.0371571	0.381491	0.239452	0.017366	0.739177	-1.71107	-5.20825	-1.84831	-2.52022
GGCTGCAGTTACTAATTCATGATCTGG	27	0.13449	1.02089	1.21227	1.1095	0.572133	1.67207	0.762982	1.22121	2.92426	3.17214	-0.955488	0.591723	-0.540189	0.138397
AGTTACTAATTCATGATCTGGCATGTACAGA	31	0.13449	0.0816715	0.505113	0.264167	0.228853	0.0743141	0.0635819	0.0718357	-0.7196	1.9091	-0.207026	-1.82974	-2.05476	-1.87868
TACTAATTCATGATCTGGCATGTACAGA	28	0.13449	0.163343	0.269393	1.05667	0.266995	0.185785	0.445073	0.239452	0.2804	1.00221	-1.98463	-2.50781	-1.24741	-2.14171
GGCTGCAGTTACTAATTCATGATCTGGC	28	0.0672452	2.2868	2.35719	2.80017	1.9834	1.44913	1.27164	0.862028	5.08776	5.13149	-0.497541	-0.950331	-1.13883	-1.69971
TTACTAATTCATGATCTGGCATGTACAGAA	30	0.0672452	0.0816715	0.606135	0.845334	0.190711	0.185785	0.0635819	0.0239452	0.2804	3.17214	-2.14813	-2.18588	-3.73283	-5.14171
TTGGCTGCAGTTACTAATTCATGATCTG	28	0.0672452	0.367522	0.40409	0.845334	0.724702	0.854613	2.0982	0.50285	2.45033	2.58717	-0.222133	0.0157495	1.31156	-0.749394
ACTAATTCATGATCTGGCATGTACAGAAT	29	0.0672452	0.0408357	0.235719	0.581167	0.0762844	0.111471	0.127164	0.0478905	-0.7196	1.80957	-2.92949	-2.38228	-2.19227	-3.60114
SUM		1737.82	1920.87	1542.41	2055.38	843.286	966.084	1106.71	971.003	0.144484	-0.172089	-1.28531	-1.08918	-0.893131	-1.08185
