# Supplementary material for: Differential Expression of Maize and Teosinte microRNAs under Submergence, Drought, and Alternated Stress
Source: Plants (Basel). 2020 Oct 15;9(10):1367. doi: 10.3390/plants9101367 (PMC7650716; doi:10.3390/plants9101367)
Supplement: Supplementary file 1 [file plants-09-01367-s001.zip › Supplementary Materials_proof 2/Table S3.xlsx]

## Sheet: Suppl. Table S3
Table S3. Sequence variants of microRNAs expressed in maize and teosinte libraries. Polymorphisms relative to the respective maize miRNA mature or precursor sequences are shown in red. In addition to polymorphisms, isophorms of mature miRNAs are shown as super (containing additional external bases matching to the precursor), sub (missing external bases matching to mature sequence) and sub/super (…
					NORMALIZED READS (TPM)								FOLD CHANGE (FC)
Small RNA sequence	Length	Name	Resource	Match type	Maize- CONTROL	Maize- SUBMERGENCE	Maize- DROUGHT	Teosinte- CONTROL	Teosinte- SUBMERGENCE	Teosinte- DROUGHT	Teosinte- DROUGHT-SUBMERGENCE	Teosinte- SUBMERGENCE-DROUGHT	Log2 Maize SUBMERGENCE/ CONTROL	Log2 Maize DROUGHT/ CONTROL	Log2 Teosinte SUBMERGENCE/ CONTROL	Log2 Teosinte DROUGHT/ CONTROL	Log2 Teosinte DROUGHT-SUBMERGENCE/ CONTROL	Log2 Teosinte SUBMERGENCE-DROUGHT/ CONTROL
TTTGGATTGAAGGGAGCTTTAT	22	MIR159a	Manihot esculenta	Mature 3' variant	1.21041	2.16429	1.75106	0.211333	0.228853	0.557356	0.127164	0.885973	0.838396	0.532726	0.114902	1.39908	-0.732834	2.06774
TTTGGATTGAAGGGAGCTCTGTAC	24	MIR159a	Hordeum vulgare	Mature 3' super variant	1.27766	2.08262	1.31329	0.7925	1.60197	0.854613	1.14447	1.53249	0.704898	0.039686	1.01537	0.108859	0.5302	0.951398
TTTGGATTGAATGGAGCTCTG	21	MIR159b	Hordeum vulgare	Mature 5' variant	4.43818	0.245014	3.23272	0.369834	0.381422	1.3005	0.190746	1.22121	-4.17903	-0.45722	0.0445124	1.81412	-0.955227	1.72336
TTTGGATTGAAGGGAGCTTTTC	22	MIR159b	Arabidopsis lyrata	Mature 3' super variant	1.07592	3.79772	1.65003	0.369834	0.610275	0.594513	0.0635819	0.981754	1.81956	0.616921	0.722584	0.684833	-2.54019	1.40849
TTTGGATTGAAGGGAGCTTTCT	22	MIR159b	Linum usitatissimum	Mature 3' super variant	0.874188	2.81767	0.976551	0.369834	0.34328	0.334414	0	0.862028	1.68849	0.159753	-0.107491	-0.145242	ND	1.22086
TTTGGATTGAAGTGAGCTCTG	21	MIR159b	Hordeum vulgare	Mature 5' variant	4.30369	0.408357	4.61336	0.581167	0.34328	1.52344	0.190746	1.31699	-3.39767	0.100243	-0.759567	1.39031	-1.6073	1.18022
TTTGGATTGAAGGGAGCTG	19	MIR159b	Hordeum vulgare	Mature 5' sub variant	9.95229	0.408357	9.29407	1.69067	0.991698	4.83042	0.445073	3.83124	-4.60712	-0.0987176	-0.769621	1.51456	-1.92548	1.18022
TTTGGATTGAAGGGAGCTCTTTA	23	MIR159b	Arabidopsis lyrata	Mature 3' super variant	4.03471	1.83761	1.31329	1.1095	0.533991	1.26334	0.953728	2.37058	-1.13464	-1.61928	-1.05502	0.187333	-0.218261	1.09533
TTTGGATTGAAGGGAGCTGTG	21	MIR159b	Hordeum vulgare	Mature 5' variant	3.69849	0.326686	2.62659	0.845334	0.228853	2.22942	0.445073	1.60433	-3.50096	-0.493746	-1.8851	1.39908	-0.925479	0.924378
TTTGGATTGAAGGGAGCCCTG	21	MIR159b	Hordeum vulgare	Mature 5' variant	5.04339	1.59259	7.54302	1.47933	0.495849	3.00972	0.381491	2.80159	-1.66302	0.580748	-1.57698	1.02468	-1.95523	0.921299
TTTGGATTGAAGGGAGCTCTTTTC	24	MIR159b	Linum usitatissimum	Mature 3' super variant	6.2538	16.8652	9.05836	5.072	6.44603	4.75611	4.57789	9.60204	1.43124	0.534515	0.345856	-0.0927749	-0.147872	0.920785
TTTGGATTGAGGGGAGCTCTG	21	MIR159b	Hordeum vulgare	Mature 5' variant	5.58135	0.653372	3.87253	0.898167	0.419564	2.04364	0.317909	1.67617	-3.09464	-0.527338	-1.09809	1.18608	-1.49837	0.900109
TTTGGATTGAAGGGAGCTCTGTTC	24	MIR159b	Linum usitatissimum	Mature 3' super variant	7.66595	11.2298	10.9441	5.60034	9.61184	9.40074	8.0749	9.98516	0.550798	0.513617	0.779299	0.747261	0.52793	0.834272
TTTGGATTGAAGGGAGCTTTTCT	23	MIR159b	Arabidopsis lyrata	Mature 3' super variant	1.00868	2.40931	0.740832	0.739667	0.68656	0.483042	0.127164	1.22121	1.25615	-0.445248	-0.107491	-0.614728	-2.54019	0.723359
TTTGGATTGAAGGGAGTTCTG	21	MIR159b	Hordeum vulgare	Mature 5' variant	71.3472	14.5375	84.0171	20.8692	5.83576	34.296	7.31191	34.1698	-2.29508	0.235827	-1.83838	0.716666	-1.51305	0.71135
TTTGGATTGAAGGGAGCTCTGG	22	MIR159b	Hordeum vulgare	Mature 5' super variant	3.36226	1.26591	2.92965	1.268	0.533991	2.3409	1.08089	1.91562	-1.40926	-0.198701	-1.24767	0.884505	-0.230334	0.595255
TTTGGATTGAAGGGAGCTTTG	21	MIR159b	Hordeum vulgare	Mature 5' variant	39.4057	18.2944	45.0224	13.8423	3.58537	16.6835	2.73402	19.5633	-1.107	0.192238	-1.94889	0.269336	-2.33999	0.499058
TTTGGATTGAAGGGAGCTTTT	21	MIR159b	Arabidopsis lyrata	Mature 3' variant	1.74838	3.63438	2.89598	0.898167	0.152569	0.705984	0.127164	1.14937	1.05569	0.728036	-2.55752	-0.347348	-2.8203	0.355789
TTTGGATTGAAGGGAGCTCTATTT	24	MIR159b	Linum usitatissimum	Mature 3' super variant	4.43818	10.2498	7.20628	5.49467	3.81422	5.23915	5.65879	6.65677	1.20755	0.699284	-0.526644	-0.0687008	0.0424596	0.27679
CTTGGATTGAAGGGAGCTCTG	21	MIR159b	Hordeum vulgare	Mature 5' variant	4.9089	1.42925	5.994	1.05667	0.457707	1.85785	0.317909	1.24515	-1.78014	0.28812	-1.20703	0.814116	-1.73283	0.236801
TTTGGATTGAAGGGAGCTCTGTC	23	MIR159b	Hordeum vulgare	Mature 5' super variant	7.66595	6.04369	5.52257	4.22667	3.85236	4.75611	2.54327	4.95666	-0.343036	-0.473127	-0.133777	0.170259	-0.732834	0.229848
TTTGGATTGAAGGGATCTCTG	21	MIR159b	Hordeum vulgare	Mature 5' variant	3.36226	0.28585	5.38787	1.268	0.381422	1.85785	0.381491	1.38882	-3.5561	0.680283	-1.7331	0.551081	-1.73283	0.131307
TTTGGATTGAAGGGAGCTCTGA	22	MIR159b	Hordeum vulgare	Mature 5' super variant	93.6053	21.0304	98.497	26.8393	16.7063	59.1912	17.4214	28.854	-2.15411	0.0734888	-0.683958	1.14103	-0.623487	0.104422
TTTGGATTGAAGGGAGCTCTGCT	23	MIR159b	Hordeum vulgare	Mature 5' super variant	6.11931	4.04274	4.84908	4.38517	1.75454	3.26982	2.0982	4.69326	-0.598038	-0.335658	-1.32154	-0.42342	-1.06348	0.0979593
TTTGGATTGAAGGGGGCTCTG	21	MIR159b	Hordeum vulgare	Mature 5' variant	3.76573	1.59259	2.49189	0.686834	0.0762844	1.63491	0.0635819	0.718357	-1.24155	-0.59569	-3.1705	1.25118	-3.43327	0.0647398
TTTGGATTGAAGGGAGCTCTTTTA	24	MIR159b	Linum usitatissimum	Mature 3' super variant	2.28634	3.26686	2.39087	2.27183	1.75454	1.78354	2.03462	2.34663	0.514866	0.0644956	-0.372764	-0.349115	-0.159099	0.046734
TTTGGATTGAAGGGAGCTCTGT	22	MIR159b	Hordeum vulgare	Mature 5' super variant	73.2973	18.0902	70.2443	32.651	11.1375	36.674	10.1095	32.5416	-2.01855	-0.0613776	-1.5517	0.167631	-1.69141	-0.00484436
TTTGGATTGAAGGGAGCTCTGTTA	24	MIR159b	Linum usitatissimum	Mature 3' super variant	7.06075	4.90029	6.2634	5.44184	4.27193	5.42493	4.57789	4.31014	-0.526954	-0.172875	-0.349206	-0.00448839	-0.24941	-0.336358
TTTGGATTGAAGGGAGCTCTGTT	23	MIR159b	Linum usitatissimum	Mature 3' super variant	31.3363	23.0314	17.6789	18.4388	9.91698	17.3895	12.0806	11.6374	-0.444234	-0.825801	-0.894776	-0.0845309	-0.610062	-0.663982
TTTGGATTGAAGGGAGCTCTGTA	23	MIR159b	Hordeum vulgare	Mature 5' super variant	3.49675	4.0019	3.06435	3.90967	2.40296	3.08404	1.97104	2.20296	0.194671	-0.190434	-0.702234	-0.342226	-0.988091	-0.827602
TTTGGATTGAAGGGAGCTCTGTTT	24	MIR159b	Linum usitatissimum	Mature 3' super variant	44.3818	38.0589	40.0723	44.1159	26.547	32.4381	24.4154	24.7354	-0.221736	-0.147365	-0.73275	-0.443607	-0.853504	-0.834719
TTTGGATTGAAGGGAGCTCTGAT	23	MIR159b	Hordeum vulgare	Mature 5' super variant	20.9805	10.4948	15.086	13.5253	4.08122	12.782	9.34653	6.63283	-0.999377	-0.475836	-1.72859	-0.0815477	-0.533162	-1.02797
TTTGGATTGAAGGGAGCTCTGAA	23	MIR159b	Hordeum vulgare	Mature 5' super variant	4.9089	4.81862	3.53579	4.438	1.37312	4.42169	3.94208	1.96351	-0.0267811	-0.473368	-1.69245	-0.00531209	-0.170955	-1.17648
TTTGGATTGAAGGGAGCTCTTT	22	MIR159b//MIR159c	Arabidopsis lyrata	Mature 3' super variant	18.2235	16.416	17.1065	4.9135	1.52569	4.64463	1.46238	8.97946	-0.150697	-0.091253	-1.68729	-0.081187	-1.74843	0.869877
TTTGGATTGAAGGGAGCTCTTAT	23	MIR159b//MIR159c	Arabidopsis lyrata	Mature 3' super variant	4.03471	3.4302	2.39087	2.27183	0.953555	2.15511	1.90746	3.06499	-0.234173	-0.754932	-1.25247	-0.0760962	-0.252208	0.432024
TTTGGATTGAAGGGAGCTTTTT	22	MIR159b//MIR159c	Arabidopsis lyrata	Mature 3' super variant	6.59003	11.3523	6.46544	3.0115	1.33498	2.00648	0.6994	3.90307	0.784632	-0.027536	-1.17367	-0.585815	-2.10629	0.374127
TTTGGATTGAAGGGAGCTATTTT	23	MIR159c	Arabidopsis lyrata	Mature 3' super variant	2.01736	2.8585	1.71738	1.16233	0.533991	1.15187	0.826564	1.67617	0.502793	-0.232254	-1.12214	-0.0130477	-0.491826	0.52814
TTTGGATTGAAGGGAGCTTTTTT	23	MIR159c	Arabidopsis lyrata	Mature 3' super variant	7.93494	12.8224	6.33075	6.12867	4.04307	3.97581	2.28895	7.68642	0.692378	-0.325843	-0.600121	-0.624326	-1.42089	0.326737
TTTGGATTGAAGGGAGCTCTTTT	23	MIR159c	Arabidopsis lyrata	Mature 3' super variant	36.9849	27.2374	20.4402	18.5973	6.90374	12.7449	9.85519	22.6761	-0.441344	-0.855524	-1.42965	-0.545179	-0.916141	0.286078
TTTGGATTGAAGGGAGCTTATTT	23	MIR159c	Arabidopsis lyrata	Mature 3' super variant	3.09328	5.96202	2.82863	2.27183	1.25869	1.48628	0.953728	2.63398	0.946663	-0.129033	-0.851931	-0.612149	-1.25221	0.213384
TTTGGATTGAAGGGAGCTCTTTC	23	MIR159e	Saccharum officinarum	Mature 3' super variant	6.59003	7.18709	3.90621	2.48317	2.09782	1.96932	1.20806	6.94412	0.125122	-0.754518	-0.24329	-0.334481	-1.0395	1.48361
GCGTGCGAGGTGCCAAGCATGGA	23	MIR160e	Oryza sativa	Mature 3' super variant	6.52279	0.245014	1.11125	4.86067	0.419564	1.11471	4.1964	0.431014	-4.73455	-2.55331	-3.53419	-2.12448	-0.212002	-3.49535
GGAATGTTGTCTGGTTCAAGGA	22	MIR166b//MIR166d	Zea mays	Mature 5' super variant	6.32105	0.122507	0.437764	0.739667	0.0381422	0.185785	0.254327	0.311288	-5.68923	-3.85194	-4.27742	-1.99324	-1.54019	-1.24863
TGAAGCTGCTAGCATGATCTGG	22	MIR167	Cynara cardunculus	Mature 5' variant	6.72452	0.449193	0.202045	0.634	0.190711	0.371571	0.254327	1.12543	-3.90402	-5.05668	-1.7331	-0.770847	-1.3178	0.827915
TGAAGCTGTCAGCATGATCTGG	22	MIR167	Cynara cardunculus	Mature 5' variant	8.67463	0.775879	0.370416	1.00383	0.34328	0.594513	0.635819	1.58039	-3.4829	-4.54958	-1.54806	-0.75574	-0.658834	0.654756
TGAAGCTGTCAGCATGATCTGA	22	MIR167c//MIR167d//MIR167e//MIR167g	Brachypodium distachyon	Mature 5' variant	5.71584	0.612536	0.538787	0.211333	0.114427	0.371571	0.0635819	1.24515	-3.2221	-3.40718	-0.885098	0.814116	-1.73283	2.55873
TGAAGCTGCCAGTATGATCTGA	22	MIR167c//MIR167d//MIR167e//MIR167g	Brachypodium distachyon	Mature 5' variant	6.52279	0.694207	0.572461	0.686834	0.114427	0.371571	0.635819	0.981754	-3.23205	-3.51024	-2.58554	-0.886324	-0.111346	0.515401
TCGCTTGGTGCAGATCGGGACA	22	MIR168a//MIR168b	Zea mays	Mature 5' super variant	19.6356	1.42925	3.16537	2.27183	0.495849	1.44913	1.08089	4.47776	-3.78014	-2.63302	-2.19589	-0.648675	-1.07164	0.978919
TCGCTTGGTGCAGATCGGGACT	22	MIR168a//MIR168b	Zea mays	Mature 5' super variant	16.1389	0.449193	2.49189	1.1095	0.68656	1.52344	0.317909	1.84378	-5.16706	-2.69523	-0.692453	0.457422	-1.80322	0.732758
TAGCCAAGGATGAGCTGCCTGA	22	MIR169	Hordeum vulgare	Mature 5' super variant	3.36226	0.0816715	0.134697	0.951001	0.152569	0.222942	0.127164	0.694412	-5.36346	-4.64164	-2.63999	-2.09277	-2.90276	-0.453655
TCCACAGGCTTTCTTGAACTTTT	23	MIR396a//MIR396b	Brachypodium distachyon	Mature 5' super variant	3.36226	0.530864	0.40409	0.4755	0.0762844	0.148628	0.0635819	0.215507	-2.66302	-3.05668	-2.63999	-1.67774	-2.90276	-1.14171
TGTGTTCTCAGGTCGCCCCCGTT	23	MIR398	Triticum aestivum	Mature 3' super variant	3.42951	2.57265	0.875529	1.53217	1.22055	1.52344	0.572237	1.31699	-0.414745	-1.96977	-0.328042	-0.00824142	-1.42089	-0.218332
GGGGCGAACTGAGAACACATA	21	MIR398a	Zea mays	Mature 5' variant	145.586	6.49288	81.2895	0.739667	0.381422	0.89177	1.3988	3.80729	-4.48687	-0.84073	-0.955488	0.269795	0.919243	2.36382
GGGGCGAACTGAGAACACATAA	22	MIR398a	Zea mays	Mature 5' super variant	8.4729	0.449193	1.85208	0.0528334	0.0381422	0.0743141	0.0635819	0.0718357	-4.23745	-2.19371	-0.470061	0.492188	0.267166	0.443251
GGGGGCGAACTGAGAACACATA	22	MIR398a	Zea mays	Mature 5' super variant	4.84166	1.26591	1.51534	1.1095	0.495849	2.11795	0.127164	0.885973	-1.93533	-1.67586	-1.16194	0.93276	-3.12515	-0.324575
GGGGGCGAACTGAGAACACATT	22	MIR398a	Zea mays	Mature 5' super variant	9.01086	2.89934	3.40109	3.43417	0.724702	4.38453	0.254327	2.68187	-1.63594	-1.40567	-2.2445	0.352463	-3.7552	-0.356724
GGGGCGAACTGAGAACACATAAG	23	MIR398a	Zea mays	Mature 5' super variant	5.04339	1.91928	1.75106	0.0528334	0.0381422	0.0371571	0.0635819	0.0239452	-1.39383	-1.52617	-0.470061	-0.507812	0.267166	-1.14171
TGTGTTCTCAGGTCGTTCCCG	21	MIR398a//MIR398b	Zea mays	Mature 3' variant	6.59003	5.96202	3.83886	3.06434	2.13596	4.31022	1.01731	3.37628	-0.144485	-0.779608	-0.520687	0.492188	-1.59082	0.139859
TGTGTTTTCAGGTCGCCCCCG	21	MIR398a//MIR398b	Zea mays	Mature 3' variant	6.9935	5.06363	5.11848	4.121	2.32667	4.31022	2.54327	4.5017	-0.465843	-0.450301	-0.824726	0.0647664	-0.696308	0.127476
TGTGTTCTTAGGTCGCCCCCG	21	MIR398a//MIR398b	Zea mays	Mature 3' variant	9.01086	4.28775	4.84908	3.90967	2.59367	5.46209	2.60686	4.14252	-1.07144	-0.893953	-0.592051	0.482407	-0.584735	0.0834638
TGTGTTCTCAGGTCGCCCCG	20	MIR398a//MIR398b	Zea mays	Mature 3' sub variant	11.6334	3.75689	5.35419	6.07584	4.00493	8.36034	2.73402	5.84264	-1.63067	-1.11953	-0.601305	0.460479	-1.15206	-0.0564638
TGTGTTCTCAGGTCGCTTCCG	21	MIR398a//MIR398b	Zea mays	Mature 3' variant	13.7853	14.2108	6.22972	7.50234	5.07291	8.02593	4.32357	7.20751	0.0438638	-1.14589	-0.564525	0.097328	-0.795118	-0.0578385
TGTGTTCTCAGGTCGTCCCCG	21	MIR398a//MIR398b	Zea mays	Mature 3' variant	90.8483	55.5366	74.7567	46.3877	33.9466	60.6403	23.716	42.1675	-0.710021	-0.281257	-0.450476	0.386536	-0.967879	-0.137609
TGTGTTCTCAGGTCGCTCCCG	21	MIR398a//MIR398b	Zea mays	Mature 3' variant	122.723	98.4549	86.408	70.5854	37.0742	69.6695	26.1957	61.0124	-0.317864	-0.506164	-0.928953	-0.0188418	-1.43004	-0.210266
TGTGTTCTCAGGTCGCCTCCG	21	MIR398a//MIR398b	Zea mays	Mature 3' variant	18.0217	25.8082	15.9279	15.0047	6.17904	11.6302	5.53162	12.7868	0.518092	-0.178181	-1.27996	-0.367541	-1.43964	-0.230762
TGTGTTCTCAGGTCGCCCTCG	21	MIR398a//MIR398b	Zea mays	Mature 3' variant	17.8872	14.8642	12.2911	11.4648	5.56876	10.5526	5.08655	9.67387	-0.267087	-0.541318	-1.04179	-0.119617	-1.17246	-0.245051
TGTGTTCTCAGGTCGCCCCCGA	22	MIR398a//MIR398b	Zea mays	Mature 3' super variant	6.79177	1.87844	5.32052	2.43033	1.60197	5.57356	2.47969	2.03534	-1.85425	-0.352219	-0.601305	1.19744	0.0290062	-0.255882
TGTGTTCTCAGGTCGCCCCCC	21	MIR398a//MIR398b	Zea mays	Mature 3' variant	9.34708	1.96012	8.62059	3.59267	3.12766	7.72867	2.67044	2.80159	-2.25358	-0.11673	-0.199972	1.10516	-0.42798	-0.358809
TGTGTTCTCAGGTCCCCCCCG	21	MIR398a//MIR398b	Zea mays	Mature 3' variant	3.63124	2.2868	2.18882	2.0605	1.14427	2.52668	1.08089	1.43671	-0.667132	-0.730308	-0.848572	0.294248	-0.930773	-0.520223
GTGTTCTCAGGTCGCCCCCGT	21	MIR398a//MIR398b	Zea mays	Mature 3' sub/super variant	11.4989	6.00285	3.33374	1.7435	1.22055	1.0404	0.127164	1.19726	-0.93778	-1.78628	-0.514455	-0.744852	-3.77723	-0.542249
TGTGTTCTCAGGTCGCCTTCG	21	MIR398a//MIR398b	Zea mays	Mature 3' variant	1.68113	2.32764	0.740832	1.05667	0.533991	1.00324	0.190746	0.478905	0.469434	-1.18221	-0.984634	-0.074853	-2.4698	-1.14171
TGTGTTCTCAGGTCGCCCCCGT	22	MIR398a//MIR398b	Zea mays	Mature 3' super variant	18.1562	9.39222	8.14915	12.046	4.23379	10.4783	2.28895	4.71721	-0.950925	-1.15574	-1.50853	-0.201151	-2.3958	-1.35255
GGGGCGGACTGGGAACACATGC	22	MIR398b	Zea mays	Mature 5' super variant	5.04339	0.367522	3.03068	0.686834	0.0381422	0.817456	0.190746	0.431014	-3.77849	-0.734754	-4.1705	0.251179	-1.84831	-0.672226
GGGGCGGACTGGGAACACATGT	22	MIR398b	Zea mays	Mature 5' super variant	14.3905	5.47199	7.37465	1.79633	0.34328	1.74638	0.572237	1.10148	-1.39498	-0.964469	-2.3876	-0.0406864	-1.65037	-0.705612
GGGGCGGACTGGGAACACATGA	22	MIR398b	Zea mays	Mature 5' super variant	10.0868	1.67426	4.07458	1.05667	0.228853	1.93217	0.508655	0.311288	-2.59087	-1.30774	-2.20703	0.870699	-1.05476	-1.7632
ACAGGGATGAGGCAGAGCATGA	22	MIR408	Oryza sativa	Mature 5' super variant	33.8916	5.22697	5.18582	0.0528334	0.114427	0.0371571	0.0635819	0.383124	-2.69688	-2.70828	1.1149	-0.507812	0.267166	2.85829
CAGGGATGAGGCAGAGCATGGC	22	MIR408	Oryza sativa	Mature 5' super variant	7.06075	0.122507	2.79496	0.369834	0.0381422	0.0371571	0.127164	0.263398	-5.84888	-1.33699	-3.27742	-3.31517	-1.54019	-0.489634
CAGGGATGAGGCAGAGCATGGT	22	MIR408	Oryza sativa	Mature 5' super variant	242.486	5.717	54.4512	5.81167	0.0762844	0.371571	0.635819	3.2805	-5.4065	-2.15487	-6.25142	-3.96724	-3.19227	-0.825039
CAGGGATGAGGCAGAGCATGGA	22	MIR408	Oryza sativa	Mature 5' super variant	57.6291	0.326686	9.2604	1.00383	0.0381422	0.0371571	0.317909	0.478905	-7.46275	-2.63765	-4.71799	-4.75574	-1.65883	-1.06771
GACAGGGATGAGGCAGAGCATGGGC	25	MIR408	Oryza sativa	Mature 5' super variant	0.13449	3.4302	6.83586	0.0528334	0.0381422	0.0371571	0.0635819	0.0239452	4.67272	5.66755	-0.470061	-0.507812	0.267166	-1.14171
ACAGGGATGAGGCAGAGCATGT	22	MIR408	Oryza sativa	Mature 5' super variant	13.8525	2.2868	1.07757	0.0528334	0.0381422	0.0371571	0.0635819	0.0239452	-2.59875	-3.68429	-0.470061	-0.507812	0.267166	-1.14171
CAGGGATGAGGCAGAGCATGGAA	23	MIR408	Oryza sativa	Mature 5' super variant	7.7332	0.0816715	4.07458	0.264167	0.0381422	0.0371571	0.0635819	0.0718357	-6.56509	-0.924415	-2.79199	-2.82974	-2.05476	-1.87868
ACAGGGACGAGGCAGAGCATGGTT	24	MIR408b	Zea mays	Mature 5' super variant	2.95879	3.92023	2.25617	0.369834	0.0381422	0.668827	0.445073	0.526795	0.405931	-0.391131	-3.27742	0.854758	0.267166	0.510366
GACAGGGATGAGGCAGAGCATGGGT	25	MIR408b	Zea mays	Mature 5' super variant	0.0672452	7.59545	4.68071	0.0528334	0.0381422	0.0371571	0.0635819	0.0239452	6.81956	6.12115	-0.470061	-0.507812	0.267166	-1.14171
ACAGGGACGAGGCAGAGCATGGT	23	MIR408b	Zea mays	Mature 5' super variant	26.8308	5.79867	10.1696	6.8155	1.56383	7.02269	7.6934	2.99315	-2.2101	-1.39963	-2.12374	0.0432027	0.174802	-1.18715
CAGGGACGAGGCAGAGCATGGT	22	MIR408b	Zea mays	Mature 5' super variant	194.137	1.38841	99.3388	57.4299	1.41126	48.4528	61.4201	19.9464	-7.12749	-0.966645	-5.34674	-0.24522	0.0969091	-1.52567
CAGGGACGAGGCAGAGCATGGTT	23	MIR408b	Zea mays	Mature 5' super variant	7.80044	0.530864	1.75106	2.32467	0.114427	1.18903	2.41611	0.50285	-3.87714	-2.15533	-4.34453	-0.967244	0.0556618	-2.20883
CAGGGACGAGGCAGAGCATGGA	22	MIR408b	Zea mays	Mature 5' super variant	14.1887	0.28585	4.54601	5.2305	0.0381422	2.74962	2.60686	0.909919	-5.63334	-1.64207	-7.09942	-0.927716	-1.00464	-2.52314
CAGGGATGAGGCAGAGCATGGTT	23	MIR408b	Zea mays	Mature 5' super variant	3.96747	0.0408357	0.707158	0.1585	0.0381422	0.0371571	0.127164	0.0239452	-6.60224	-2.48811	-2.05502	-2.09277	-0.317797	-2.72667
TGGAAGGGGCATCCAGAGGAG	21	MIR528a//MIR528b	Zea mays	Mature 5' variant	5.31237	0.85755	1.11125	0.264167	0.34328	1.18903	0.317909	0.622576	-2.63106	-2.25718	0.377936	2.17026	0.267166	1.2368
TGGAAGGGTCATGCAGAGGAG	21	MIR528a//MIR528b	Zea mays	Mature 5' variant	12.3059	2.40931	1.88575	1.63783	0.610275	2.11795	0.127164	2.20296	-2.35266	-2.70613	-1.42426	0.370881	-3.68703	0.427655
TGGAAGGGGCATGCAGAGGAC	21	MIR528a//MIR528b	Zea mays	Mature 5' variant	3.76573	1.34758	2.18882	1.585	0.648418	1.63491	0.508655	1.55644	-1.48256	-0.782776	-1.28949	0.0447286	-1.63972	-0.0262339
TGGAAGGGGCATTCAGAGGAG	21	MIR528a//MIR528b	Zea mays	Mature 5' variant	11.4317	3.30769	3.60314	3.06434	0.800986	3.30698	0.381491	2.72976	-1.78914	-1.66571	-1.93572	0.10994	-3.00585	-0.166802
TGGAAGGGGCATGCATAGGAG	21	MIR528a//MIR528b	Zea mays	Mature 5' variant	6.92626	2.94017	2.05413	1.4265	0.381422	1.74638	0.381491	1.2691	-1.23618	-1.75355	-1.90302	0.291889	-1.90276	-0.168678
TGGAAGGGGCATGCAGAGGCC	21	MIR528a//MIR528b	Zea mays	Mature 5' variant	23.6703	34.792	8.92366	18.2803	6.56046	10.2182	9.72802	14.0319	0.555678	-1.40737	-1.47842	-0.839153	-0.910074	-0.381582
TGGAAGGTGCATGCAGAGGAG	21	MIR528a//MIR528b	Zea mays	Mature 5' variant	3.69849	0.530864	0.505113	0.634	0.190711	0.445885	0.127164	0.478905	-2.80052	-2.87226	-1.7331	-0.507812	-2.3178	-0.404745
TGGAAGGGGCATGTAGAGGAG	21	MIR528a//MIR528b	Zea mays	Mature 5' variant	162.733	32.8319	35.0885	46.3877	14.8373	42.7678	7.05759	34.7924	-2.30934	-2.21344	-1.64451	-0.117217	-2.7165	-0.414969
TGGAAGGGGTATGCAGAGGAG	21	MIR528a//MIR528b	Zea mays	Mature 5' variant	49.089	15.2317	9.2604	17.2237	3.1658	11.6302	1.71671	12.0444	-1.68832	-2.40625	-2.44375	-0.566522	-3.32667	-0.516025
TGGAAGGGGCATGCAGAGGAGA	22	MIR528a//MIR528b	Zea mays	Mature 5' super variant	48.6855	36.4255	21.3158	49.452	11.0994	30.8775	8.71071	20.7366	-0.418546	-1.19157	-2.15555	-0.679472	-2.50517	-1.25385
TGGAGGGGGCATGCAGAGGAG	21	MIR528a//MIR528b	Zea mays	Mature 5' variant	3.36226	1.51092	0.707158	1.37367	0.305138	0.854613	0.127164	0.478905	-1.154	-2.24933	-2.1705	-0.68469	-3.43327	-1.52022
TGGAAGGGGCATGCAGAGGAGT	22	MIR528a//MIR528b	Zea mays	Mature 5' super variant	10.4903	4.65527	2.86231	14.899	2.55553	5.31346	2.35253	3.85518	-1.17211	-1.8738	-2.54352	-1.48749	-2.66293	-1.95035
TGGAAGGGGCATGTAGAGGAGC	22	MIR528b	Zea mays	Mature 5' super variant	35.7072	4.04274	5.65726	5.389	1.25869	2.56384	1.58955	4.42987	-3.14281	-2.65804	-2.09809	-1.07171	-1.7614	-0.282755
