# Supplementary material for: Differential Expression of Maize and Teosinte microRNAs under Submergence, Drought, and Alternated Stress
Source: Plants (Basel). 2020 Oct 15;9(10):1367. doi: 10.3390/plants9101367 (PMC7650716; doi:10.3390/plants9101367)
Supplement: Supplementary file 1 [file plants-09-01367-s001.zip › Supplementary Materials_proof 2/Table S2.xlsx]

## Sheet: Suppl. Table S2
Table S2. Grouped sequences of known microRNA expressed in maize and teosinte libraries. MicroRNA sequences with perfect match to mature and positional variants (mature super, mature sub, mature sub/super, precursor or similar sequence) are represented as the summatory of reads. Grouped and unique miRNAs names are in bold letters. Fold change values of miRNAs are shown in green for downregulation…
						NORMALIZED COUNTS (TPM)								FOLD CHANGE (FC)
Group name	Members	Sequence	Length	Resource	Match type	Maize- CONTROL	Maize- SUBMERGENCE	Maize- DROUGHT	Teosinte- CONTROL	Teosinte- SUBMERGENCE	Teosinte- DROUGHT	Teosinte- DROUGHT-SUBMERGENCE	Teosinte- SUBMERGENCE-DROUGHT	Log2 Maize SUBMERGENCE/CONTROL	Log2 Maize DROUGHT/ CONTROL	Log2 Teosinte SUBMERGENCE/ CONTROL	Log2 Teosinte DROUGHT/ CONTROL	Log2 Teosinte DROUGHT-SUBMERGENCE/ CONTROL	Log2 Teosinte SUBMERGENCE-DROUGHT/ CONTROL
MIR1511_PRE	MIR1511_PRE	AACCAGGCTCTGATACCATGA	21	Lotus japonicus	Precursor	0.0672452	2.45014	2.18882	0.0528334	0.0381422	0.0371571	0.0635819	0.0239452	5.18729	5.02458	-0.470061	-0.507812	0.267166	-1.14171
MIR156b-3P	MIR156b-3P	GCTCACCCTCTATCTGTCAGT	21	Zea mays	Mature 3'	10.8937	6.81957	13.0319	1.21517	0.228853	2.71247	4.25998	1.41277	-0.675745	0.258551	-2.40866	1.15845	1.80969	0.21737
MIR156d//MIR156f//MIR156g-3P SUM	MIR156d//MIR156f//MIR156g	GCTCACTTCTCTTTCTGTCAGC	22	Zea mays	Mature 3'	14.256	1.26591	3.33374	6.92117	2.89881	9.36358	3.56058	10.7993	-3.49332	-2.09635	-1.25556	0.436044	-0.958902	0.64185
	MIR156d//MIR156f//MIR156g	TGCTCACTTCTCTTTCTGTCAGC	23	Zea mays	Mature 3' super	43.1042	2.36847	2.49189	5.81167	0.724702	8.36034	2.7976	9.50626	-4.1858	-4.11252	-3.00349	0.524609	-1.05476	0.709924
						57.3602	3.63438	5.82563	12.7328	3.62351	17.7239	6.35819	20.3056	-3.98027	-3.29956	-1.81309	0.477144	-1.00187	0.67332
MIR156e-3P	MIR156e-3P	TGCTCACTGCTCTCTCTGTCATC	23	Zea mays	Mature 3' super	7.86769	0.28585	0.942877	0.369834	0.305138	0.705984	0.317909	1.2691	-4.78261	-3.0608	-0.277416	0.93276	-0.218261	1.77885
MIR156f//MIR156g-3P	MIR156f//MIR156g-3P	GCTCACTTCTCTTTCTGTCAGCT	23	Zea mays	Mature 3' super	4.1692	0.28585	0.437764	0.317	0.0762844	0.334414	0.0635819	0.50285	-3.86644	-3.25155	-2.05502	0.0771501	-2.3178	0.665644
MIR156k-3P	MIR156k-3P	TGCTCGCTTCTCTTTCTGTCAGC	23	Zea mays	Mature 3' super	5.98482	0.163343	0.336742	2.27183	0.495849	1.63491	0.508655	2.15507	-5.19533	-4.15159	-2.19589	-0.474646	-2.1591	-0.0761227
MIR156k-5P SUM (miR156k)	MIR156k	TTGACAGAAGAGAGCGAGCAC	21	Zea mays	Mature 5' super	3.564	0.980058	1.0439	1.37367	0.915413	3.49276	1.14447	3.13682	-1.86256	-1.77151	-0.585538	1.34634	-0.263349	1.19127
	MIR156k	ATTGACAGAAGAGAGCGAGCAC	22	Zea mays	Mature 5' super	10.8937	0.898386	0.774506	0.845334	0.305138	1.22618	0.381491	1.84378	-3.60002	-3.81408	-1.47006	0.536582	-1.14787	1.12508
						14.4577	1.87844	1.81841	2.219	1.22055	4.71895	1.52596	4.98061	-2.94423	-2.99109	-0.862378	1.08855	-0.540189	1.16641
MIR156d-5P SUM	MIR156d_PRE	GATTGACAGAAGAGAGTGAGCAC	23	Zea mays	Precursor	4.63992	0.816715	1.31329	3.3285	1.4494	4.71895	3.94208	3.35233	-2.5062	-1.82091	-1.19941	0.503592	0.244082	0.010292
	MIR156d//MIR156b	TTGACAGAAGAGAGTGAGCAC	21	Zea mays	Mature 5' super	30.1259	7.35043	15.9952	12.2045	11.2138	46.6321	7.88415	28.3033	-2.0351	-0.91336	-0.122137	1.93391	-0.630387	1.21355
						34.7658	8.16715	17.3085	15.533	12.6632	51.3511	11.8262	31.6556	-2.08976	-1.00618	-0.294694	1.72506	-0.393348	1.02712
MIR159-3P	MIR159-3P	TTTGGATTGAAGGGAGCTCTA	21	Asparagus officinalis	Mature 3'	3.63124	29.3201	41.6886	1.79633	0.495849	2.601	0.508655	2.13113	3.01335	3.52112	-1.85708	0.534008	-1.8203	0.24656
MIR159a_PRE SUM	MIR159a_PRE	AGGGTCGTTCCGAAGGGCTGGTT	23	Zea mays	Precursor	2.55532	4.24692	1.11125	1.4265	1.10612	0.520199	1.33522	0.766247	0.732913	-1.20132	-0.366967	-1.45535	-0.0954042	-0.896599
	MIR159a_PRE	AGGGTCGTTCCGAAGGGCTGGTTC	24	Zea mays	Precursor	59.4448	76.077	33.1691	12.2573	7.5903	7.8773	5.53162	5.19611	0.35591	-0.841711	-0.691417	-0.637873	-1.14787	-1.23814
						62.0001	80.3239	34.2803	13.6838	8.69642	8.3975	6.86684	5.96236	0.373559	-0.85489	-0.653979	-0.704442	-0.994755	-1.19852
MIR159a//MIR159b_PRE SUM (miR159ab)	MIR159a//MIR159f	CTTTGGATTGAAGGGAGCTCTG	22	Zea mays	Mature 3' super	4.30369	0.326686	4.98378	0.634	0.572133	0.928927	0.381491	1.02964	-3.7196	0.211665	-0.148133	0.551081	-0.732834	0.699591
	MIR159a//MIR159b//MIR159f//MIR159j//MIR159k_PRE	TTTGGATTGAAGGGAGCT	18	Zea mays	Precursor	25.6204	22.2146	31.4854	9.61567	2.21225	11.5187	1.97104	9.17102	-0.205784	0.297387	-2.11987	0.260517	-2.28643	-0.0683051
	MIR159a//MIR159b//MIR159f//MIR159j//MIR159k_PRE	GGATTGAAGGGAGCTCTG	18	Zea mays	Precursor	8.87637	0.367522	3.46844	1.16233	0.266995	2.0808	0.127164	1.89167	-4.59407	-1.35568	-2.12214	0.840111	-3.19227	0.702638
	MIR159a//MIR159b_PRE	TTTGGATTGAAGGGAGCTCTGCATC	25	Zea mays	Precursor	4.23645	13.7208	4.54601	6.07584	4.84406	2.11795	4.64148	6.0342	1.69544	0.101747	-0.326866	-1.52041	-0.3885	-0.0099212
	MIR159a//MIR159b_PRE	TTGGATTGAAGGGAGCTCTGCATC	24	Zea mays	Precursor	3.564	5.34948	2.35719	4.755	4.50078	1.5606	3.05193	4.21436	0.585903	-0.596426	-0.0792708	-1.60735	-0.639725	-0.174133
	MIR159a//MIR159b_PRE	TTTGGATTGAAGGGAGCTCTGCAT	24	Zea mays	Precursor	25.1497	15.1501	17.2749	25.4128	20.6349	14.9	13.9244	20.8323	-0.731219	-0.541868	-0.300469	-0.770247	-0.86794	-0.286733
	MIR159a//MIR159b_PRE	TGGATTGAAGGGAGCTCTGCATC	23	Zea mays	Precursor	80.0218	37.3239	23.7066	5.44184	2.7081	2.97257	3.11551	5.19611	-1.1003	-1.7551	-1.00681	-0.872385	-0.804625	-0.0666604
	MIR159a//MIR159b_PRE	TTGGATTGAAGGGAGCTCTGCAT	23	Zea mays	Precursor	4.77441	1.42925	2.86231	2.536	1.52569	1.93217	1.20806	2.61003	-1.74006	-0.738145	-0.733095	-0.392335	-1.06987	0.0415108
	MIR159a_PRE	TGGATTGAAGGGAGCTCTGCATCC	24	Zea mays	Precursor	3.76573	18.0902	11.5502	2.43033	1.14427	1.00324	1.71671	1.31699	2.26421	1.61692	-1.08673	-1.27649	-0.501509	-0.883913
	MIR159b	TTTGGATTGAAGGGAGCTCTC	21	Linum usitatissimum	Mature 3'	2.48807	2.36847	2.2225	0.686834	0.648418	1.26334	0.6994	1.89167	-0.0710719	-0.162848	-0.0830376	0.879211	0.0261578	1.46163
	MIR159a//MIR159b//MIR159f//MIR159j//MIR159k	TTTGGATTGAAGGGAGCTCTGC	22	Zea mays	Mature 3' super	174.569	79.5888	246.394	78.0349	28.1871	109.316	28.6118	112.447	-1.13316	0.497173	-1.46908	0.486315	-1.44751	0.527052
	MIR159a//MIR159b	TTTGGATTGAAGGGAGCTCTGCA	23	Zea mays	Mature 3' super	8.80912	2.89934	5.55624	2.536	1.33498	2.15511	1.90746	2.80159	-1.60328	-0.664889	-0.92574	-0.234794	-0.410906	0.143691
	MIR159a//MIR159b//MIR159f//MIR159j//MIR159k	TTGGATTGAAGGGAGCTCTGC	21	Zea mays	Mature 3' sub/super	15.3319	4.53277	21.1474	4.64934	1.37312	4.45885	0.6994	6.34549	-1.75807	0.463942	-1.75957	-0.0603534	-2.73283	0.448706
	MIR159a//MIR159b	TTGGATTGAAGGGAGCTCTGCA	22	Zea mays	Mature 3' sub/super	13.3818	3.59354	13.234	1.585	0.533991	1.44913	0.190746	1.86773	-1.89679	-0.0160278	-1.5696	-0.129301	-3.05476	0.236801
	MIR159a//MIR159b//MIR159f//MIR159j//MIR159k	TTTGGATTGAAGGGAGCTCTG	21	Zea mays	Mature 3'	9606.31	2061.67	17286.9	2310.72	830.203	4988	851.743	3399.58	-2.22017	0.847625	-1.47681	1.11012	-1.43985	0.557012
	MIR159a//MIR159b//MIR159f//MIR159j//MIR159k	TTTGGATTGAAGGGAGCTCT	20	Zea mays	Mature 3' sub	65.3623	7.35043	90.3815	13.948	1.83083	25.2668	3.94208	18.6054	-3.15256	0.467568	-2.92949	0.857184	-1.82303	0.415666
	MIR159a//MIR159b//MIR159f//MIR159j//MIR159k	TGGATTGAAGGGAGCTCTG	19	Zea mays	Mature 3' sub	33.4881	2.2868	18.7902	4.17384	1.9834	9.99525	1.58955	6.75255	-3.87225	-0.833669	-1.0734	1.25987	-1.39276	0.69406
	MIR159a//MIR159b//MIR159f//MIR159j//MIR159k	TTGGATTGAAGGGAGCTCTG	20	Zea mays	Mature 3' sub	263.332	14.7417	186.252	61.815	19.4907	122.135	23.5889	99.5643	-4.15891	-0.499629	-1.66517	0.982451	-1.38985	0.68767
						10343.4	2293.01	17973.1	2536.21	923.995	5303.06	943.11	3702.15	-2.1734	0.797132	-1.45672	1.06415	-1.42718	0.545687
MIR159b-3P SUM	MIR159b	TTTGGATTGAAGGGAGCTCTTC	22	Arabidopsis lyrata	Mature 3' super	3.29502	2.04179	1.68371	0.634	0.114427	0.63167	0.0635819	1.70011	-0.690453	-0.968642	-2.47006	-0.00531209	-3.3178	1.42307
	MIR159b	TTTGGATTGAAGGGAGCTCTT	21	Arabidopsis lyrata	Mature 3'	6.72452	4.12441	10.5063	2.43033	0.305138	3.56708	0.572237	3.20866	-0.705244	0.643757	-2.99362	0.553588	-2.08647	0.400816
						10.0195	6.1662	12.1901	3.06434	0.419564	4.19875	0.635819	4.90877	-0.700363	0.282889	-2.86861	0.454386	-2.26889	0.679788
MIR164a//MIR164d//MIR164b//MIR164c//MIR164g-5P	MIR164a//MIR164d//MIR164b//MIR164c//MIR164g-5P	TGGAGAAGCAGGGCACGTGCA	21	Zea mays	Mature 5'	4.97615	3.02184	3.1317	2.3775	0.457707	1.5606	0.635819	1.58039	-0.7196	-0.668083	-2.37695	-0.607348	-1.90276	-0.58917
MIR164e-5P (miR164e)	MIR164e-5P	TGGAGAAGCAGGACACGTGAG	21	Zea mays	Mature 5'	4.63992	0.245014	1.65003	1.95483	1.60197	4.49601	2.03462	4.16647	-4.24316	-1.4916	-0.287197	1.2016	0.0577125	1.09178
MIR166a-5P SUM	MIR166a	GAATGTTGTCTGGCTCGGGGC	21	Zea mays	Mature 5' sub/super	24.4773	35.4862	36.1661	21.2918	18.6897	21.1052	13.2886	22.1733	0.535818	0.563195	-0.188059	-0.0127013	-0.680111	0.0585213
	MIR166a	GGAATGTTGTCTGGCTCGGGG	21	Zea mays	Mature 5'	58.3016	23.358	43.204	35.0285	17.164	27.199	21.0456	25.3819	-1.31962	-0.432371	-1.02914	-0.364978	-0.735012	-0.464728
	MIR166a	GGAATGTTGTCTGGCTCGGGGC	22	Zea mays	Mature 5' super	4.50543	0.367522	1.88575	0.739667	0.648418	0.371571	0.572237	0.574685	-3.61576	-1.25652	-0.189953	-0.993239	-0.370264	-0.364103
						87.2843	59.2118	81.2558	57.06	36.5021	48.6758	34.9064	48.1299	-0.559837	-0.103251	-0.644501	-0.229277	-0.708987	-0.245547
MIR166b//MIR166d-5P SUM (miR166bd)	MIR166b//MIR166d	GGAATGTTGTCTGGTTCAAGG	21	Zea mays	Mature 5'	24.8807	1.26591	1.98678	2.27183	0.572133	1.07756	0.6994	1.89167	-4.29678	-3.64653	-1.98943	-1.0761	-1.69967	-0.264195
	MIR166b//MIR166d	GGAATGTTGTCTGGTTCAAGGT	22	Zea mays	Mature 5' super	10.154	0.408357	0.538787	1.902	0.0381422	0.408728	0.381491	0.55074	-4.63608	-4.23619	-5.63999	-2.21831	-2.3178	-1.78807
						35.0348	1.67426	2.52556	4.17384	0.610275	1.48628	1.08089	2.44241	-4.38719	-3.79411	-2.77384	-1.48967	-1.94915	-0.773066
MIR166c-5P SUM	MIR166c	GAATGTTGTCTGGCTCGAGGT	21	Zea mays	Mature 5' sub/super	2.21909	7.18709	5.0848	4.70217	6.71303	5.5364	5.34088	5.244	1.69544	1.19622	0.513637	0.235623	0.18375	0.157343
	MIR166c	GGAATGTTGTCTGGCTCGAGG	21	Zea mays	Mature 5'	89.4361	85.4283	84.2191	82.9484	69.8002	70.4498	67.0789	71.4286	-0.066143	-0.0867098	-0.248982	-0.235618	-0.306356	-0.215712
	MIR166c	AATGTTGTCTGGCTCGAGGTG	21	Zea mays	Mature 5' sub/super	5.17788	4.49193	6.73484	3.59267	2.59367	3.93865	3.43342	3.51995	-0.205026	0.379281	-0.470061	0.132645	-0.0654094	-0.0295016
						96.8331	97.1074	96.0388	91.2432	79.1069	79.9249	75.8532	80.1926	0.00408033	-0.0118835	-0.205913	-0.191073	-0.266508	-0.186249
MIR166f-3P SUM	MIR166a//MIR166e//MIR166i//MIR166b//MIR166c//MIR166d//MIR166l	TCTCGGACCAGGCTTCATTCC	21	Zea mays	Mature 3' sub/super	21.653	41.2849	56.3706	17.5935	7.89544	21.0681	4.25998	13.7685	0.931051	1.38038	-1.15595	0.260014	-2.04612	-0.353671
	MIR166e//MIR166i//MIR166b//MIR166c//MIR166d	CTCGGACCAGGCTTCATTCCC	21	Zea mays	Mature 3' super	1.81562	3.59354	2.997	1.4265	0.762844	1.70923	0.190746	1.43671	0.984945	0.723057	-0.90302	0.260862	-2.90276	0.010292
	MIR166a//MIR166e//MIR166b//MIR166c//MIR166d_PRE	ATCTCGGACCAGGCTTCATTCCCC	24	Zea mays	Precursor	8.54014	4.20608	5.28685	8.0835	4.61521	6.39102	3.62417	3.37628	-1.02178	-0.691853	-0.808585	-0.338936	-1.15733	-1.25955
						32.0087	49.0845	64.6544	27.1035	13.2735	29.1683	8.0749	18.5815	0.616804	1.01428	-1.02993	0.105921	-1.74696	-0.544613
MIR166f_PRE	MIR166f_PRE	GAATGACGTCCGGTCCGAACAAGC	24	Zea mays	Precursor	4.1692	1.1434	3.53579	11.2535	2.93695	9.14064	7.12117	3.11288	-1.86644	-0.237739	-1.93798	-0.300008	-0.660189	-1.85405
MIR166g-5P SUM	MIR166g_PRE	GGAATGTTGTCTGGTTGGAGACCT	24	Zea mays	Precursor	5.24513	1.59259	4.9501	2.48317	5.75947	4.16159	3.497	2.17902	-1.7196	-0.0835185	1.21376	0.744954	0.493937	-0.188505
	MIR166g	GGAATGTTGTCTGGTTGGAGA	21	Zea mays	Mature 5'	5.44686	0.245014	0.471439	0.4755	0.0381422	0.185785	0.254327	0.50285	-4.47449	-3.53028	-3.63999	-1.35581	-0.902759	0.0806814
						10.692	1.83761	5.42154	2.95867	5.79762	4.34738	3.75133	2.68187	-2.54063	-0.979755	0.970512	0.555197	0.342454	-0.141711
MIR166h//MIR166f//MIR166g-3P SUM	MIR166h//MIR166f//MIR166g	TTCGGACCAGGCTTCATTCCC	21	Zea mays	Mature 3' super	7.7332	2.61349	5.52257	4.86067	2.86067	10.1067	1.58955	6.56099	-1.56509	-0.485727	-0.764804	1.05609	-1.61254	0.432759
	MIR166g_PRE	GTTTCGGACCAGGCTTCATTCCCC	24	Zea mays	Precursor	3.90022	0.816715	0.875529	1.95483	0.68656	1.44913	1.08089	1.62828	-2.25565	-2.15533	-1.50959	-0.431864	-0.854825	-0.263702
						11.6334	3.4302	6.39809	6.8155	3.54723	11.5558	2.67044	8.18927	-1.76191	-0.862561	-0.942129	0.761731	-1.35174	0.264914
MIR166j-5P	MIR166j-5P	GGTTTGTTTGTCTGGTTCAAGG	22	Zea mays	Mature 5'	17.013	1.38841	0.437764	1.53217	0.114427	0.111471	0.445073	0.383124	-3.61513	-5.28034	-3.74308	-3.78083	-1.78346	-1.99969
MIR166k//MIR166j//MIR166n-3P	MIR166k//MIR166j//MIR166n-3P	TCGGACCAGGCTTCAATCCCT	21	Zea mays	Mature 3'	3.49675	1.96012	5.42154	1.47933	0.762844	2.30374	0.890146	2.32269	-0.835077	0.632689	-0.955488	0.639029	-0.732834	0.650847
MIR166l//MIR166m-3P	MIR166l//MIR166m-3P	TCGGACCAGGCTTCATTCCTC	21	Zea mays	Mature 3'	9.41433	4.5736	9.05836	3.0115	1.7164	5.83366	1.01731	3.83124	-1.04153	-0.0556093	-0.811098	0.953918	-1.56572	0.347327
MIR166m-5P SUM	MIR166m	AATGTTGGCTGGCTCGAGGCA	21	Zea mays	Mature 5' sub/super	8.4729	8.53467	8.78896	7.71367	6.29346	8.6576	6.2946	5.10033	0.0104796	0.0528374	-0.293563	0.166549	-0.293302	-0.596826
	MIR166m	GGAATGTTGGCTGGCTCGAGG	21	Zea mays	Mature 5'	33.4209	9.67807	12.7288	10.0912	1.4494	5.38778	2.41611	2.10718	-1.78796	-1.39265	-2.79956	-0.905332	-2.06234	-2.25971
						41.8938	18.2127	21.5178	17.8048	7.74287	14.0454	8.71071	7.20751	-1.20179	-0.961205	-1.20133	-0.342175	-1.03141	-1.3047
MIR167-5P SUM	MIR167c	TGAAGCTGCCAGCATGATCTGGA	23	Ricinus communis	Mature 5' super	14.0542	0.5717	0.639809	5.44184	1.37312	2.86109	2.03462	3.47206	-4.6196	-4.45722	-1.98664	-0.927526	-1.41933	-0.648303
	MIR167g//MIR167h//MIR167i	TGAAGCTGCCAGCATGATCTGG	22	Zea mays	Mature 5' super	59.781	5.18614	4.61336	5.17767	2.93695	5.57356	2.41611	15.9954	-3.52695	-3.6958	-0.817984	0.106296	-1.09962	1.62728
	MIR167e//MIR167f//MIR167g//MIR167h//MIR167i//MIR167j	TGAAGCTGCCAGCATGATCTG	21	Zea mays	Mature 5'	5.31237	4.45109	16.635	2.90583	0.648418	2.37805	1.84387	4.26225	-0.255196	1.6468	-2.16396	-0.289172	-0.656213	0.552663
						79.1476	10.2089	21.8882	13.5253	4.95849	10.8127	6.2946	23.7297	-2.95471	-1.85439	-1.44769	-0.322937	-1.10348	0.81103
MIR167c//MIR167d//MIR167e//MIR167g-5P SUM (mir167cdeg)	MIR167e//MIR167f//MIR167j_PRE	AGCTGCCAGCATGATCTGA	19	Zea mays	Precursor	6.59003	0.28585	0.370416	0.369834	0.114427	0.297257	0.127164	0.670466	-4.52695	-4.15307	-1.69245	-0.315167	-1.54019	0.858289
	MIR167e//MIR167f//MIR167j	TGAAGCTGCCAGCATGATCTGA	22	Zea mays	Mature 5' super	1804.32	228.517	324.552	159.187	51.8353	126.891	43.4264	260.692	-2.98109	-2.47494	-1.61872	-0.327128	-1.87408	0.711623
	MIR167e//MIR167f//MIR167j	GAAGCTGCCAGCATGATCTGA	21	Zea mays	Mature 5' sub/super	4.63992	0.367522	0.437764	0.1585	0.0381422	0.185785	0.0635819	0.383124	-3.6582	-3.40587	-2.05502	0.229153	-1.3178	1.27333
						1815.55	229.17	325.36	159.715	51.9878	127.374	43.6172	261.745	-2.98592	-2.4803	-1.61926	-0.326426	-1.87253	0.712661
MIR167a//MIR167b//MIR167d//MIR167c-5P	MIR167a//MIR167b//MIR167d//MIR167c-5P	TGAAGCTGCCAGCATGATCTA	21	Zea mays	Mature 5'	6.92626	3.30769	4.47867	2.0605	0.877271	3.00972	0.508655	2.32269	-1.06625	-0.629007	-1.2319	0.546635	-2.01824	0.1728
MIR167d_PRE	MIR167d_PRE	TGCCAGCATGATCTAGCTCTGAGT	24	Zea mays	Precursor	4.30369	0.939222	0.976551	7.291	3.08952	1.63491	1.52596	3.90307	-2.19604	-2.13981	-1.23874	-2.15691	-2.2564	-0.901507
MIR167e//MIR167i-3P	MIR167h//MIR167i	AGATCATGTTGCAGCTTCACT	21	Zea mays	Mature 3' super	11.4317	2.08262	2.86231	5.706	3.01323	14.0454	2.28895	7.94982	-2.45657	-1.99779	-0.921168	1.29954	-1.3178	0.478441
MIR168_PRE	MIR168_PRE	TCGCTTGGTGCAGATCGGGACCCT	24	Brachypodium distachyon	Precursor	11.2972	7.63628	14.2105	20.7107	18.0413	28.0164	11.6355	13.6967	-0.565023	0.330993	-0.199074	0.435898	-0.831844	-0.59655
MIR168a-3P	MIR168a_PRE	GATCCCGCCTTGCACCAAGTGAAT	24	Zea mays	Precursor	2.0846	2.16429	2.92965	4.70217	2.09782	4.71895	3.11551	3.37628	0.0541246	0.490959	-1.16443	0.00513883	-0.593858	-0.477893
MIR168b_PRE	MIR168b_PRE	GATCCCGCCTTGCATCAAGTGAAT	24	Zea mays	Precursor	6.45554	4.0019	4.27662	7.71367	5.53062	6.16807	4.13282	4.33409	-0.689852	-0.594066	-0.479976	-0.322598	-0.900291	-0.83169
MIR168a-5P	MIR168a-5P	TCGCTTGGTGCAGGTCGGGAA	21	Asparagus officinalis	Mature 5'	0.13449	5.26781	4.64704	0.105667	0.0762844	0.0743141	0.0635819	0.0478905	5.29163	5.11074	-0.470061	-0.507812	-0.732834	-1.14171
MIR168a//MIR168b-5P SUM	MIR168a//MIR168b_PRE	TCGCTTGGTGCAGATCGGGACCCG	24	Zea mays	Precursor	270.796	478.268	306.57	365.818	410.753	279.83	180.127	297.711	0.820611	0.179006	0.167146	-0.386577	-1.02211	-0.297214
	MIR168a//MIR168b	TCGCTTGGTGCAGATCGGGACCC	23	Zea mays	Mature 5' super	10.4903	1.91928	2.45822	7.925	2.25039	4.60748	5.65879	7.80614	-2.45041	-2.09337	-1.81624	-0.782435	-0.485919	-0.0218016
	MIR168a//MIR168b	TCGCTTGGTGCAGATCGGGAC	21	Zea mays	Mature 5'	88.8982	15.1909	92.1326	18.0162	26.2037	58.4109	28.4847	45.3283	-2.54895	0.0515574	0.540478	1.69695	0.660893	1.33112
	MIR168a//MIR168b	TCGCTTGGTGCAGATCGGGACC	22	Zea mays	Mature 5' super	11.1627	1.63343	3.09802	2.27183	1.14427	2.93541	1.46238	3.40022	-2.77271	-1.84927	-0.989435	0.369704	-0.635537	0.581771
	MIR168a//MIR168b	TCGCTTGGTGCAGATCGGGA	20	Zea mays	Mature 5' sub	3.76573	0.204179	1.1786	0.1585	0.305138	1.00324	0.381491	0.790193	-4.20503	-1.67586	0.944977	2.66211	1.26717	2.31772
						385.113	497.216	405.437	394.19	440.657	346.787	216.115	355.036	0.368589	0.0741952	0.160766	-0.184841	-0.867093	-0.150925
MIR169c//MIR169r-5P (miR169cr)	MIR169c//MIR169r-5P	CAGCCAAGGATGACTTGCCGG	21	Zea mays	Mature 5'	6.45554	0.735043	3.33374	4.80784	2.32667	5.20199	1.58955	5.19611	-3.13464	-0.953395	-1.04712	0.113676	-1.59677	0.112046
MIR169m_PRE	MIR169m_PRE	ATGGATGAAATGTGGATGATGG	22	Zea mays	Precursor	3.42951	1.59259	0.134697	2.16617	0.152569	0.63167	0.381491	0.646521	-1.10662	-4.67021	-3.82761	-1.7779	-2.50542	-1.74438
MIR170//MIR171a-5P	MIR170//MIR171a-5P	TATTGGCCTGGTTCACTCAGA	21	Arabidopsis lyrata	Mature 5'	0.0672452	3.59354	1.88575	0.0528334	0.0381422	0.0371571	0.190746	0.143671	5.73983	4.80957	-0.470061	-0.507812	1.85213	1.44325
MIR171k//MIR171h-5P	MIR171k//MIR171h-5P	CGTGGTATTGTTTCGGCTCATG	22	Zea mays	Mature 5' sub/super	8.00218	0.28585	0.202045	0.1585	0.0381422	0.111471	0.0635819	0.191562	-4.80706	-5.30764	-2.05502	-0.507812	-1.3178	0.273326
MIR2916_PRE SUM	MIR2916_PRE	CAACCATAAACGATGCCGACCAGGGA	26	Populus euphratica	Precursor	3.02603	5.83951	8.68794	19.02	3.81422	4.75611	25.0513	6.96806	0.948419	1.52159	-2.31806	-1.99967	0.397365	-1.44869
	MIR2916_PRE	AACCATAAACGATGCCGACCAGGG	24	Populus euphratica	Precursor	2.8243	5.26781	6.93688	11.8347	3.77608	3.71571	9.60086	4.71721	0.89931	1.29639	-1.64806	-1.67131	-0.301784	-1.32701
	MIR2916_PRE	ACCATAAACGATGCCGACCAGGGA	24	Populus euphratica	Precursor	4.37094	4.49193	8.31752	14.1065	6.02647	7.20847	23.1438	7.42302	0.0393923	0.928211	-1.22698	-0.968596	0.714265	-0.926283
	MIR2916_PRE	AACCATAAACGATGCCGACCAGGGA	25	Populus euphratica	Precursor	4.03471	3.02184	4.9501	10.144	3.1658	3.30698	11.6355	4.21436	-0.417037	0.294993	-1.67998	-1.61704	0.197903	-1.26724
	MIR2916_PRE	CCATAAACGATGCCGACCAGGGA	23	Populus euphratica	Precursor	4.97615	1.59259	1.68371	13.948	2.32667	2.04364	13.225	8.21321	-1.64365	-1.56339	-2.58372	-2.77085	-0.0767885	-0.76404
	MIR2916_PRE	ACCATAAACGATGCCGACCAGGG	23	Populus euphratica	Precursor	5.51411	1.30674	1.78473	6.657	1.10612	2.22942	4.64148	3.80729	-2.07715	-1.62742	-2.58936	-1.5782	-0.520289	-0.806108
	MIR2916_PRE	CATAAACGATGCCGACCAGGGA	22	Populus euphratica	Precursor	3.36226	0.367522	0.303068	0.528334	0.114427	0.148628	0.508655	0.55074	-3.19353	-3.47172	-2.20703	-1.82974	-0.0547622	0.0599228
						28.1085	21.888	32.664	76.2385	20.3298	23.409	87.8065	35.8939	-0.36087	0.216693	-1.90692	-1.70346	0.203808	-1.08678
MIR319b-3P (miR319b)	MIR319a//MIR319c//MIR319b//MIR319d	TTGGACTGAAGGGTGCTCCCT	21	Zea mays	Mature 3' super	5.58135	3.30769	9.69816	1.268	0.800986	5.72219	0.953728	1.41277	-0.754789	0.797097	-0.662706	2.17401	-0.410906	0.155969
MIR390a//MIR390b-5P	MIR390a//MIR390b-5P	AAGCTCAGGAGGGATAGCGCC	21	Zea mays	Mature 5'	5.85033	2.00095	3.93988	1.4265	0.0381422	1.52344	0.190746	1.07754	-1.54783	-0.570367	-5.22495	0.0948521	-2.90276	-0.404745
MIR393a-3P	MIR393a-3P	GATCAGTGCAATCCCTTTGGAATT	24	Zea mays	Mature 3' super	2.75705	2.94017	2.55924	5.65317	4.95849	3.00972	2.41611	7.54275	0.0927734	-0.107413	-0.18916	-0.909429	-1.22637	0.41603
MIR396b//MIR396k-3P	MIR396b//MIR396k-3P	GCTCAAGAAAGCTGTGGGAGA	21	Glycine max	Mature 3'	0.0672452	2.32764	1.07757	0.0528334	0.0381422	0.0371571	0.0635819	0.0478905	5.11329	4.00221	-0.470061	-0.507812	0.267166	-0.141711
MIR396a-3P	MIR396a-3P	GTTCAATAAAGCTGTGGGAAG	21	Arabidopsis lyrata	Mature 3'	0.13449	6.57455	5.0848	0.0528334	0.0381422	0.0371571	0.127164	0.0718357	5.61132	5.24062	-0.470061	-0.507812	1.26717	0.443251
MIR396c//MIR396d-5P SUM (miR396cd)	MIR396c//MIR396d	TCCACAGGCTTTCTTGAACT	20	Zea mays	Mature 5' sub	3.76573	2.20513	9.90021	0.264167	0.228853	0.371571	0.381491	0.742302	-0.772067	1.39453	-0.207026	0.492188	0.5302	1.49056
	MIR396c//MIR396d	TCCACAGGCTTTCTTGAACTG	21	Zea mays	Mature 5' sub	71.5489	34.4654	57.1114	19.7597	15.028	42.0246	10.0459	28.1117	-1.05378	-0.325151	-0.394903	1.08868	-0.975948	0.508611
						75.3146	36.6705	67.0116	20.0238	15.2569	42.3962	10.4274	28.854	-1.03831	-0.168519	-0.392259	1.08222	-0.941336	0.527052
MIR396e-3P	MIR396e-3P	ATGGTTCAAGAAAGCCCATGGAAA	24	Oryza sativa	Mature 3'	7.06075	4.49193	4.34397	4.5965	2.21225	2.48952	2.35253	2.65792	-0.652485	-0.700807	-1.05502	-0.884667	-0.966324	-0.790239
MIR396e//MIR396f-5P	MIR396e//MIR396f-5P	TTCCACAGCTTTCTTGAACTT	21	Zea mays	Mature 5'	6.32105	10.5765	17.4096	2.3775	1.67826	6.61396	0.826564	4.45381	0.74262	1.46164	-0.502482	1.47607	-1.52425	0.905595
MIR396f -3P SUM	MIR396f_PRE	GAAGGTCAAGAAAGCTGTGGGAAG	24	Zea mays	Precursor	34.7658	63.3362	33.068	45.9122	39.0576	46.5578	52.6458	48.3933	0.865363	-0.0722299	-0.233273	0.0201459	0.19744	0.0759302
	MIR396f	AAGGTCAAGAAAGCTGTGGGAAG	23	Zea mays	Mature 3' super	3.63124	2.20513	1.51534	2.00767	1.37312	1.70923	1.46238	1.70011	-0.7196	-1.26082	-0.548063	-0.232178	-0.4572	-0.239891
	MIR396f	TCAAGAAAGCTGTGGGAAG	19	Zea mays	Mature 3' sub	4.84166	1.47009	1.27962	1.902	1.48755	1.48628	1.90746	1.60433	-1.7196	-1.91979	-0.354584	-0.355809	0.00413149	-0.245547
	MIR396f	GGTCAAGAAAGCTGTGGGAAG	21	Zea mays	Mature 3'	33.8916	3.59354	2.62659	10.5138	2.7081	7.39426	2.16178	14.87	-3.23745	-3.68967	-1.95694	-0.507812	-2.282	0.500114
						77.1303	70.605	38.4896	60.3357	44.6264	57.1476	58.1774	66.5677	-0.127527	-1.00283	-0.435115	-0.0783196	-0.0525531	0.141811
MIR397b_PRE	MIR397b_PRE	TTGAGCGCAGCGTTGATGAGC	21	Zea mays	Precursor	20.846	4.0019	4.84908	4.96634	1.9834	8.6576	2.7976	11.2782	-2.38101	-2.10399	-1.32421	0.801785	-0.827991	1.18328
MIR397b-5P SUM	MIR397b	TTGAGTGCAGCGTTGATGAAC	21	Brachypodium distachyon	Mature 5' sub/super	5.78309	10.0864	3.1317	2.11333	1.06798	0.780299	0.890146	1.70011	0.802503	-0.884895	-0.984634	-1.43742	-1.24741	-0.313892
	MIR397b	ATTGAGTGCAGCGTTGATGAA	21	Brachypodium distachyon	Mature 5'	20.4425	19.0294	34.4487	3.804	1.67826	2.45237	2.16178	3.0171	-0.103341	0.752874	-1.18055	-0.633343	-0.815296	-0.334356
						26.2256	29.1159	37.5804	5.91734	2.74624	3.23267	3.05193	4.71721	0.150828	0.519002	-1.10749	-0.872224	-0.955227	-0.327014
MIR398a-5P SUM	MIR398a	GGGGGCGAACTGAGAACACAT	21	Zea mays	Mature 5' sub/super	63.2105	31.0352	46.7398	28.847	6.33161	31.2119	3.43342	18.0786	-1.02626	-0.435514	-2.18778	0.113676	-3.0707	-0.674135
	MIR398a	GGGGCGAACTGAGAACACAT	20	Zea mays	Mature 5' sub	4.03471	0.775879	2.32352	0.7925	0.381422	1.74638	0.317909	1.14937	-2.37856	-0.796155	-1.05502	1.13989	-1.3178	0.536361
	MIR398a	GGGGCGAACTGAGAACACATG	21	Zea mays	Mature 5'	12.7766	0.5717	0.269393	93.4094	13.7693	97.5745	14.3059	50.0934	-4.4821	-5.56764	-2.76211	0.0629362	-2.70696	-0.898946
						80.0218	32.3827	49.3327	123.049	20.4824	130.533	18.0572	69.3214	-1.30517	-0.69785	-2.58678	0.0851805	-2.76858	-0.827858
MIR398a-3P	MIR398a-3P	TGTGTTCTCAGGTCGCCCCTG	21	Brachypodium distachyon	Mature 3'	3.90022	9.96392	11.6849	2.16617	1.06798	2.93541	1.33522	1.81984	1.35316	1.58302	-1.02026	0.438416	-0.698069	-0.251336
MIR398a//MIR398b -3P SUM (miR398ab)	MIR398a//MIR398b	ATGTGTTCTCAGGTCGCCCCC	21	Zea mays	Mature 3' sub/super	1.21041	2.65432	5.01745	0.1585	0.228853	0.297257	0.0635819	0.311288	1.13284	2.05145	0.529939	0.907225	-1.3178	0.973766
	MIR398a//MIR398b	ATGTGTTCTCAGGTCGCCCCCG	22	Zea mays	Mature 3' super	10.8937	8.61634	6.16238	13.5253	13.0828	17.501	5.65879	7.61458	-0.33835	-0.821939	-0.047996	0.371771	-1.2571	-0.828828
	MIR398a//MIR398b	TGTGTTCTCAGGTCGCCCCCG	21	Zea mays	Mature 3'	3913.6	3013.68	3211.68	2434.03	1137.32	2520.44	822.876	1625.26	-0.376973	-0.285172	-1.0977	0.050326	-1.5646	-0.58268
	MIR398a//MIR398b	TGTTCTCAGGTCGCCCCCG	19	Zea mays	Mature 3' sub	15.3992	10.5765	9.09203	4.9135	2.25039	5.72219	1.97104	5.17217	-0.541995	-0.760177	-1.12658	0.219815	-1.3178	0.0740176
	MIR398a//MIR398b	GTGTTCTCAGGTCGCCCCCG	20	Zea mays	Mature 3' sub	18.6269	10.4948	7.47567	4.38517	2.7081	5.75935	1.52596	4.47776	-0.827717	-1.31711	-0.695353	0.393273	-1.52291	0.030144
	MIR398a//MIR398b_PRE	GTTCTCAGGTCGCCCCCG	18	Zea mays	Precursor	12.9111	7.06458	8.28385	6.44567	3.31837	6.94837	1.71671	4.45381	-0.869934	-0.640237	-0.957855	0.108345	-1.90868	-0.53329
						3972.65	3053.08	3247.71	2463.46	1158.91	2556.67	833.812	1647.29	-0.379833	-0.290679	-1.08791	0.0535773	-1.56289	-0.580594
MIR398b-5P SUM (miR398b)	MIR398b_PRE	GGGGCGGACTGGGAACACATGGGA	24	Zea mays	Precursor	6.3883	5.18614	8.88998	4.17384	8.65828	4.38453	2.41611	4.11858	-0.30077	0.47675	1.05271	0.0710499	-0.788687	-0.0192271
	MIR398b	GGGGCGGACTGGGAACACATGGG	23	Zea mays	Mature 5' super	5.71584	3.75689	3.23272	4.01534	11.252	6.16807	1.65313	4.66932	-0.605429	-0.822217	1.48658	0.619299	-1.28032	0.217692
	MIR398b	GGGGCGGACTGGGAACACA	19	Zea mays	Mature 5' sub	4.23645	2.45014	3.93988	0.317	0.152569	0.483042	0.0635819	0.215507	-0.789989	-0.104704	-1.05502	0.607665	-2.3178	-0.556749
	MIR398b	GGGGCGGACTGGGAACACATGG	22	Zea mays	Mature 5' super	13.718	6.04369	5.42154	2.3775	1.67826	2.11795	1.46238	1.86773	-1.18257	-1.3393	-0.502482	-0.166776	-0.701125	-0.348162
	MIR398b	GGGCGGACTGGGAACACATGG	21	Zea mays	Mature 5' sub/super	45.6595	9.5964	10.5737	2.48317	2.66995	1.96932	0.6994	2.99315	-2.25035	-2.11044	0.104633	-0.334481	-1.82799	0.269484
	MIR398b	GGCGGACTGGGAACACATGGG	21	Zea mays	Mature 5' sub/super	31.538	3.51187	5.75829	1.53217	0.877271	0.854613	0.254327	2.0114	-3.16678	-2.45338	-0.80448	-0.842231	-2.59082	0.392625
	MIR398b	GGGGCGGACTGGGAACACATG	21	Zea mays	Mature 5'	337.974	32.1786	193.761	41.1572	9.49741	52.6144	8.26564	22.0057	-3.39274	-0.802634	-2.11554	0.354314	-2.31595	-0.90327
						445.231	62.7237	231.577	56.0562	34.7857	68.592	14.8146	37.8814	-2.82747	-0.943058	-0.68838	0.291165	-1.91986	-0.565386
MIR408-5P SUM (miR408)	MIR408_PRE	GGAGACAGGGATGAGGCAGAGCAT	24	Oryza sativa	Precursor	1.54664	3.63438	1.27962	0.0528334	0.0381422	0.0371571	0.0635819	0.0239452	1.23257	-0.273423	-0.470061	-0.507812	0.267166	-1.14171
	MIR408	GACAGGGATGAGGCAGAGCATGGGA	25	Oryza sativa	Mature 5' super	8.80912	12.4549	13.6044	0.0528334	0.0381422	0.0371571	0.0635819	0.0718357	0.499643	0.627	-0.470061	-0.507812	0.267166	0.443251
	MIR408_PRE	AGACAGGGATGAGGCAGAGCATGGGA	26	Oryza sativa	Precursor	1.47939	2.08262	3.30007	0.0528334	0.0381422	0.0371571	0.0635819	0.0239452	0.493394	1.15749	-0.470061	-0.507812	0.267166	-1.14171
	MIR408_PRE	GAGACAGGGATGAGGCAGAGCATG	24	Oryza sativa	Precursor	25.7549	33.5261	31.2496	0.0528334	0.0381422	0.185785	0.0635819	0.215507	0.380438	0.278992	-0.470061	1.81412	0.267166	2.02821
	MIR408	GACAGGGATGAGGCAGAGCATGGG	24	Oryza sativa	Mature 5' super	3.69849	3.55271	5.15215	0.317	0.0381422	0.0371571	0.0635819	0.239452	-0.0580158	0.478239	-3.05502	-3.09277	-2.3178	-0.404745
	MIR408_PRE	AGACAGGGATGAGGCAGAGCATGG	24	Oryza sativa	Precursor	724.903	436.452	775.55	2.58883	1.33498	0.966084	1.84387	3.40022	-0.731965	0.0974312	-0.955488	-1.42208	-0.489563	0.393326
	MIR408_PRE	AGACAGGGATGAGGCAGAGCATGGG	25	Oryza sativa	Precursor	10.8265	5.59449	22.528	0.105667	0.0762844	0.0371571	0.0635819	0.0957809	-0.952484	1.05716	-0.470061	-1.50781	-0.732834	-0.141711
	MIR408	ACAGGGATGAGGCAGAGCATGG	22	Oryza sativa	Mature 5' super	16.4751	4.28775	4.71439	0.4755	0.0381422	0.0371571	0.190746	0.526795	-1.94199	-1.80514	-3.63999	-3.67774	-1.3178	0.147796
	MIR408	GACAGGGATGAGGCAGAGCATGG	23	Oryza sativa	Mature 5' super	3.69849	0.816715	1.68371	0.264167	0.0381422	0.0371571	0.0635819	0.0718357	-2.17903	-1.13529	-2.79199	-2.82974	-2.05476	-1.87868
	MIR408	GACAGGGATGAGGCAGAGCATG	22	Oryza sativa	Mature 5' sub/super	32.9502	7.22792	4.78173	0.0528334	0.0381422	0.0371571	0.0635819	0.263398	-2.18863	-2.78468	-0.470061	-0.507812	0.267166	2.31772
	MIR408	GACAGGGATGAGGCAGAGCAT	21	Oryza sativa	Mature 5' sub/super	21.3167	4.36942	5.62359	0.317	0.0762844	0.0743141	0.0635819	0.790193	-2.28647	-1.92242	-2.05502	-2.09277	-2.3178	1.31772
	MIR408_PRE	AGACAGGGATGAGGCAGAGCATG	23	Oryza sativa	Precursor	9.68331	1.34758	3.60314	0.0528334	0.0381422	0.0371571	0.0635819	0.0957809	-2.84513	-1.42625	-0.470061	-0.507812	0.267166	0.858289
	MIR408	ACAGGGATGAGGCAGAGCATG	21	Oryza sativa	Mature 5' sub/super	35.5727	4.04274	7.91343	0.686834	0.305138	0.222942	0.381491	1.36488	-3.13737	-2.1684	-1.1705	-1.62329	-0.848311	0.990739
	MIR408_PRE	GAGACAGGGATGAGGCAGAGCA	22	Oryza sativa	Precursor	7.59871	0.694207	0.875529	0.105667	0.0381422	0.0371571	0.0635819	0.0478905	-3.45232	-3.11753	-1.47006	-1.50781	-0.732834	-1.14171
	MIR408_PRE	AGACAGGGATGAGGCAGAGCA	21	Oryza sativa	Precursor	17.0803	1.22507	5.52257	0.0528334	0.0381422	0.0371571	0.0635819	0.311288	-3.80139	-1.62892	-0.470061	-0.507812	0.267166	2.55873
	MIR408_PRE	GAGACAGGGATGAGGCAGAGC	21	Oryza sativa	Precursor	6.79177	0.449193	0.572461	0.105667	0.0381422	0.0371571	0.0635819	0.0478905	-3.91838	-3.56854	-1.47006	-1.50781	-0.732834	-1.14171
	MIR408	CAGGGATGAGGCAGAGCATG	20	Oryza sativa	Mature 5' sub	5.04339	0.204179	0.639809	0.1585	0.0381422	0.0371571	0.0635819	0.0718357	-4.62649	-2.97868	-2.05502	-2.09277	-1.3178	-1.14171
	MIR408	AGGGATGAGGCAGAGCATGGG	21	Oryza sativa	Mature 5' sub/super	10.0868	0.245014	0.673484	0.0528334	0.0381422	0.0371571	0.0635819	0.167617	-5.36346	-3.90468	-0.470061	-0.507812	0.267166	1.66564
	MIR408	CAGGGATGAGGCAGAGCATGGG	22	Oryza sativa	Mature 5' super	35.4382	0.85755	12.8972	1.69067	0.0762844	0.148628	0.0635819	0.862028	-5.36894	-1.45825	-4.47006	-3.50781	-4.73283	-0.971786
	MIR408	CAGGGATGAGGCAGAGCATGG	21	Oryza sativa	Mature 5'	354.853	5.30864	31.9905	2.32467	0.381422	0.705984	1.78029	5.2919	-6.06273	-3.47151	-2.60756	-1.71932	-0.384911	1.18676
						1333.61	528.374	934.155	9.56284	2.78438	2.82394	5.21371	13.984	-1.3357	-0.513599	-1.78008	-1.75973	-0.875128	0.548268
MIR408a_PRE2	MIR408a_PRE	CAGGGATGAGACAGAGCATGG	21	Zea mays	Precursor	4.37094	0.163343	0.101023	13.2083	2.02154	10.6641	8.51997	18.2223	-4.74197	-5.43519	-2.70792	-0.30869	-0.632529	0.464257
MIR408a_PRE1	MIR408a_PRE	CTGCACTGCCTCTTCCCTGGCTCC	24	Zea mays	Precursor	15.7354	2.49098	2.92965	0.369834	0.114427	0.2601	0.254327	0.622576	-2.65923	-2.42521	-1.69245	-0.507812	-0.540189	0.751374
MIR408a//MIR408b-3P SUM	MIR408a//MIR408b_PRE	TTGCTCCCTCCCCTGCACTGC	21	Zea mays	Precursor	3.63124	1.59259	2.2225	0.0528334	0.0381422	0.0371571	0.0635819	0.0239452	-1.18908	-0.708282	-0.470061	-0.507812	0.267166	-1.14171
	MIR408a//MIR408b	CTGCACTGCCTCTTCCCTGGC	21	Zea mays	Mature 3'	26.2929	8.69801	23.673	3.804	1.41126	5.61072	2.28895	4.2862	-1.59591	-0.151433	-1.43053	0.560667	-0.732834	0.17218
						29.9241	10.2906	25.8954	3.85684	1.4494	5.64787	2.35253	4.31014	-1.53998	-0.20861	-1.41196	0.550291	-0.713205	0.160317
MIR408b -5P SUM (miR408b)	MIR408b	ACAGGGACGAGGCAGAGCATG	21	Zea mays	Mature 5' sub/super	5.78309	3.92023	3.93988	1.7435	0.266995	1.85785	0.572237	0.862028	-0.560902	-0.553689	-2.7071	0.0916496	-1.6073	-1.01618
	MIR408b	ACAGGGACGAGGCAGAGCATGG	22	Zea mays	Mature 5' super	354.517	160.648	158.538	40.6289	18.232	46.595	29.4384	36.7559	-1.14195	-1.16102	-1.15603	0.197669	-0.464806	-0.144528
	MIR408b	CAGGGACGAGGCAGAGCATG	20	Zea mays	Mature 5' sub	30.8656	3.18519	42.8336	18.5973	0.877271	27.7563	5.5952	9.14708	-3.27655	0.472744	-4.40593	0.57772	-1.73283	-1.02371
	MIR408b	CAGGGACGAGGCAGAGCATGGG	22	Zea mays	Mature 5' super	29.3189	0.735043	18.2177	10.7252	0.953555	15.1229	24.8605	4.78905	-5.31786	-0.686488	-3.49154	0.495737	1.21285	-1.16319
	MIR408b	CAGGGACGAGGCAGAGCATGG	21	Zea mays	Mature 5'	340.799	4.16524	185.949	63.8227	2.51739	60.9748	40.3109	22.4367	-6.35438	-0.874014	-4.66407	-0.0658576	-0.6629	-1.50821
						761.283	172.653	409.478	135.518	22.8472	152.307	100.777	73.9908	-2.14055	-0.894647	-2.56839	0.168501	-0.42731	-0.873063
MIR408d-3P	MIR408a//MIR408b	TGCACTGCCTCTTCCCTGGC	20	Zea mays	Mature 3' sub	6.32105	1.83761	5.96033	2.11333	0.762844	3.38129	1.14447	3.06499	-1.78234	-0.084772	-1.47006	0.678054	-0.884837	0.536361
MIR408d-PRE	MIR408d-PRE	AGACAGGGACGAGGCAGAGCA	21	Saccharum officinarum	Precursor	11.0282	7.02375	9.32775	2.0605	1.52569	7.17131	1.27164	2.53819	-0.650887	-0.241598	-0.433535	1.79924	-0.696308	0.300807
MIR444a//MIR444b_PRE	MIR444a//MIR444b_PRE	GCATGAGGCAGGAACTGCATTACT	24	Saccharum sp	Precursor	3.90022	1.06173	3.16537	1.21517	2.05968	2.30374	1.52596	1.43671	-1.87714	-0.301181	0.761265	0.922822	0.328566	0.241618
MIR482-5P	MIR482-5P	GGAATGGGCTGATTGGGAAGC	21	Phaseolus vulgaris	Mature 5' sub	0.13449	12.3732	9.90021	0.0528334	0.114427	0.185785	0.0635819	0.0478905	6.52357	6.20188	1.1149	1.81412	0.267166	-0.141711
MIR4995-5P SUM	MIR4995_PRE	CATAGGCAGTGGCTTGGTTAAGGG	24	Glycine max	Precursor	0.0672452	8.24882	0.40409	1.585	4.38635	1.48628	5.84953	7.15962	6.93861	2.58717	1.46854	-0.0927749	1.88384	2.1754
	MIR4995_PRE	ACTCATAGGCAGTGGCTTGGTTAAGGG	27	Glycine max	Precursor	0.0672452	4.36942	0.168371	0.105667	0.419564	0.334414	0.0635819	0.478905	6.02187	1.32414	1.98937	1.66211	-0.732834	2.18022
	MIR4995_PRE	TCATAGGCAGTGGCTTGGTTAAGGGA	26	Glycine max	Precursor	0.0672452	3.14435	3.73783	2.27183	4.34821	4.60748	11.9534	3.0171	5.54719	5.79663	0.936565	1.02012	2.39549	0.409304
	MIR4995_PRE	TCATAGGCAGTGGCTTGGTTAAGGG	25	Glycine max	Precursor	0.0672452	2.94017	0.437764	0.105667	0.762844	0.705984	1.65313	1.22121	5.45033	2.70265	2.85187	2.74012	3.96761	3.53071
	MIR4995_PRE	CTCATAGGCAGTGGCTTGGTTAAGGGA	27	Glycine max	Precursor	0.0672452	2.12346	0.639809	0.634	2.17411	1.63491	2.03462	1.17332	4.98084	3.25014	1.77787	1.36666	1.6822	0.888036
	MIR4995_PRE	CTCATAGGCAGTGGCTTGGTTAAGGG	26	Glycine max	Precursor	0.13449	2.77683	0.168371	0.0528334	0.114427	0.185785	0.190746	0.143671	4.36786	0.324139	1.1149	1.81412	1.85213	1.44325
	MIR4995_PRE	CATAGGCAGTGGCTTGGTTAAGGGA	25	Glycine max	Precursor	1.3449	21.888	6.19605	14.6348	25.3646	22.1828	54.2353	23.4663	4.02456	2.20385	0.793408	0.600033	1.88983	0.681185
	MIR4995	ATAGGCAGTGGCTTGGTTAAGGGAA	25	Glycine max	Mature 5' super	0.336226	2.53182	2.02045	0.845334	4.61521	1.59775	2.86118	3.63967	2.91267	2.58717	2.4488	0.918452	1.75902	2.10622
	MIR4995	ATAGGCAGTGGCTTGGTTAAGGG	23	Glycine max	Mature 5' super	0.537962	2.98101	0.336742	0.211333	0.762844	0.966084	1.52596	2.29874	2.47022	-0.675861	1.85187	2.19263	2.85213	3.44325
	MIR4995	ATAGGCAGTGGCTTGGTTAAGGGA	24	Glycine max	Mature 5' super	1.88287	6.81957	4.54601	2.27183	12.2055	5.31346	12.462	13.1699	1.85675	1.27167	2.4256	1.22579	2.45561	2.53531
	MIR4995	AGGCAGTGGCTTGGTTAAGGGAA	23	Glycine max	Mature 5' super	1.14317	2.94017	3.97355	3.17	8.96342	5.31346	11.0632	11.7811	1.36286	1.79739	1.49957	0.745168	1.80322	1.89391
	MIR4995	AGGCAGTGGCTTGGTTAAGGGA	22	Glycine max	Mature 5' super	1.68113	3.30769	1.98678	3.11717	4.8822	3.49276	10.1731	15.3489	0.976394	0.240998	0.647296	0.164133	1.70645	2.29983
	MIR4995	TAGGCAGTGGCTTGGTTAAGGGA	23	Glycine max	Mature 5' super	2.21909	2.12346	3.30007	2.80017	9.23042	5.0162	14.3059	14.3911	-0.063554	0.572527	1.72088	0.841083	2.35303	2.36159
						9.61607	66.1947	27.9159	31.8057	78.2297	52.8374	128.372	97.2895	2.7832	1.53757	1.29843	0.732274	2.01297	1.613
MIR528a//MIR528b-5P SUM (miR528ab)	MIR528b	GGAAGGGGCATGCAGAGGAGC	21	Zea mays	Mature 5' sub/super	11.9024	5.83951	2.62659	4.38517	0.839129	2.15511	0.826564	2.58608	-1.02733	-2.17999	-2.38567	-1.02487	-2.40743	-0.761863
	MIR528b	TGGAAGGGGCATGCAGAGGAGC	22	Zea mays	Mature 5' super	1501.59	484.883	413.788	306.698	77.7338	144.578	69.495	225.492	-1.63078	-1.85952	-1.9802	-1.08497	-2.14184	-0.44374
	MIR528b_PRE	AGGGGCATGCAGAGGAGC	18	Zea mays	Precursor	19.7701	3.38937	4.20927	1.84917	0.533991	0.966084	0.381491	1.60433	-2.54423	-2.23168	-1.79199	-0.936656	-2.27715	-0.204905
	MIR528b_PRE	AAGGGGCATGCAGAGGAGC	19	Zea mays	Precursor	4.97615	0.326686	0.370416	0.369834	0.114427	0.297257	0.127164	0.454959	-3.92905	-3.74781	-1.69245	-0.315167	-1.54019	0.298862
	MIR528a//MIR528b	TGGAAGGGGCATGCAGAGGAG	21	Zea mays	Mature 5'	5512.02	2549.46	1972.67	2503.56	525.142	1744.26	243.836	1176.84	-1.11239	-1.48243	-2.2532	-0.521363	-3.36	-1.08907
	MIR528a//MIR528b	GGAAGGGGCATGCAGAGGAG	20	Zea mays	Mature 5' sub	12.7766	2.8585	1.01023	4.49084	0.991698	2.30374	0.190746	1.77195	-2.16017	-3.66075	-2.17901	-0.963007	-4.55726	-1.34165
	MIR528a//MIR528b	TGGAAGGGGCATGCAGAGG	19	Zea mays	Mature 5' sub	12.6421	2.36847	1.75106	2.3775	0.648418	1.48628	0.317909	0.885973	-2.41621	-2.85194	-1.87445	-0.677737	-2.90276	-1.42411
	MIR528a//MIR528b	GAAGGGGCATGCAGAGGAG	19	Zea mays	Mature 5' sub	7.39697	1.30674	0.942877	1.37367	0.381422	1.3005	0.0635819	0.862028	-2.50096	-2.97179	-1.84857	-0.0789691	-4.43327	-0.672226
	MIR528a//MIR528b_PRE	AAGGGGCATGCAGAGGAG	18	Zea mays	Precursor	17.6855	2.53182	0.909203	2.43033	0.533991	2.37805	0.0635819	1.34093	-2.80432	-4.28182	-2.18627	-0.0313744	-5.2564	-0.857918
	MIR528a//MIR528b_PRE	TGGAAGGGGCATGCAGAG	18	Zea mays	Precursor	34.9003	3.02184	1.71738	1.84917	0.495849	1.52344	0.572237	1.96351	-3.52974	-4.34495	-1.8989	-0.279543	-1.69219	0.0865579
	MIR528a//MIR528b	TGGAAGGGGCATGCAGAGGA	20	Zea mays	Mature 5' sub	389.484	5.26781	5.92666	7.02684	1.64012	6.94837	1.27164	9.50626	-6.20822	-6.0382	-2.09908	-0.0162004	-2.46619	0.436002
						7525.14	3061.25	2405.92	2836.41	609.055	1908.2	317.146	1423.3	-1.2976	-1.64513	-2.21942	-0.571854	-3.16085	-0.994823
MIR6300-3P	MIR6300-3P	GTCGTTGTAGTATAGTGG	18	Glycine max	Mature 3'	4.1692	0.0816715	0.40409	0.686834	0.190711	0.334414	0.445073	1.0057	-5.6738	-3.36702	-1.84857	-1.03833	-0.625919	0.550167
